# Supplementary material for: Predictors for elevation of Intraocular Pressure (IOP) on glaucoma patients; a retrospective cohort study design
Source: BMC Ophthalmol. 2022 Jun 7;22:254. doi: 10.1186/s12886-022-02431-w (PMC9172002; doi:10.1186/s12886-022-02431-w)
Supplement: Supplementary file 1 — Additional file 1. [file 12886_2022_2431_MOESM1_ESM.xls]

## Sheet: Sheet1
id	gender	age	presidence	Occupation	Smostatus	Alcointake	bp	diabetes	othoprob	catasurgery	dutreat	typeoftreat	iop0	iop1	iop2	iop3	iop4	iop5
1	male	68	rural	farmer	no	no	no	no	no	no	short	timo,diamox & pilo	37.2	37.2	43.4	31.8	29.4	31.8
2	female	66	urban	other	no	no	yes	no	other	no	short	timolol	31.8	37.2	31.8	21.2	27.2	31.8
3	female	50	rural	farmer	no	yes	no	yes	other	no	long	timo & pilo	50.6	31.8	59.1	50.6	37.2	37.2
4	male	46	urban	civil servant	no	yes	no	no	no	no	long	timo & pilo	31.8	31.8	27.2	37.2	27.2	21.2
5	male	60	urban	civil servant	no	no	no	no	no	no	long	timolol	11.5	16.5	11.5	15.1	19.6	65
6	male	44	urban	civil servant	no	no	no	no	other	no	medium	timo & pilo	16.5	27.2	27.2	29.4	29.1	31.7
7	male	42	urban	civil servant	no	no	no	no	no	no	medium	timolol	21.3	19.6	16.5	19.6	21.4	23.5
8	male	72	urban	merchant	yes	yes	no	no	no	no	short	timo & pilo	31.8	31.8	29.6	31.8	37.2	40.2
9	male	65	rural	farmer	no	yes	no	no	no	no	short	timo & pilo	31.8	31.8	31.8	21.3	37.2	43.4
10	male	60	rural	farmer	no	yes	no	no	no	no	long	timo & pilo	37.2	19.6	25.1	37.2	31.8	23.1
11	female	36	urban	civil servant	no	no	no	no	no	no	medium	timo & pilo	31.8	27.2	23.1	31.8	37.2	13.8
12	male	72	rural	farmer	no	yes	no	no	cataract	no	medium	timo,diamox & pilo	37.2	43.4	50.6	68.3	81.7	14
13	male	63	rural	farmer	no	yes	no	no	other	no	medium	timo & pilo	37.2	37.2	50.6	54.7	59.1	64.8
14	male	66	rural	merchant	no	yes	no	no	other	no	medium	timo & pilo	43.4	43.1	37.2	23.1	23.1	23.1
15	male	74	rural	farmer	no	no	no	no	other	no	medium	timo & pilo	31.8	37.2	40.2	59.1	59.1	81.7
16	female	45	rural	other	no	no	no	no	no	no	medium	timolol	11.5	27.2	13.6	37.2	50.6	19.6
17	female	44	urban	civil servant	no	yes	yes	no	no	no	medium	timo & pilo	31.8	19.6	17.3	17.3	23.1	21.3
18	male	47	urban	other	no	no	yes	yes	other	no	medium	timo & pilo	43.4	43.4	50.6	12.8	47.6	50.4
19	male	67	rural	farmer	no	yes	no	no	cataract	no	medium	timo & pilo	54.2	50.6	81.7	81.7	17.6	81.7
20	male	72	rural	farmer	no	yes	yes	yes	other	no	short	timo,diamox & pilo	43.4	50.6	81.7	81.7	81.7	81.7
21	male	58	rural	farmer	no	yes	no	yes	no	no	medium	timo,diamox & pilo	50.2	43.7	37.2	25	28.8	17.5
22	female	60	urban	other	no	no	no	no	other	no	medium	timo & pilo	16.5	16.5	19.6	16.5	19.6	19.6
23	male	70	rural	farmer	no	yes	no	no	other	no	medium	timo & pilo	43.4	50.6	50.6	37.2	27.2	15
24	male	59	rural	farmer	no	yes	no	no	other	no	medium	timo,diamox & pilo	46.9	43.4	46.9	59.1	18	54.6
25	female	32	urban	other	no	yes	no	no	eye trauma	no	medium	timo,diamox & pilo	27.2	23.1	23.1	27.2	31.8	19.6
26	male	72	urban	other	no	no	yes	yes	cataract	yes	long	timo,diamox & pilo	31.8	37.2	46.9	31.8	50.2	37.2
27	male	72	rural	farmer	no	no	no	no	no	no	short	timo,diamox & pilo	31.8	37.2	68.3	81.7	50.6	43.4
28	male	59	rural	daily worker	no	yes	no	no	no	no	short	timo,diamox & pilo	46.9	43.4	46.9	59.1	64.3	18
29	male	58	rural	farmer	no	yes	no	yes	other	no	short	timo,diamox & pilo	43.4	37.2	50.2	40.6	37.2	40.6
30	male	55	urban	other	yes	yes	yes	no	no	no	long	timo & pilo	37.2	27.2	19.6	37.2	27.2	27.2
31	male	50	rural	daily worker	no	yes	no	no	eye trauma	no	short	timo,diamox & pilo	37.2	23.1	27.2	43.4	15.6	49.4
32	male	47	rural	farmer	no	yes	no	no	no	no	long	timo,diamox & pilo	37.2	50.6	43.4	31.8	36.7	19
33	female	45	urban	other	no	yes	no	no	other	no	long	timo & pilo	17.3	19.6	23.1	31.8	37.2	27.2
34	male	55	rural	daily worker	no	yes	no	no	cataract	yes	long	timo & pilo	29.4	19.8	27.2	21.8	21.3	19.8
35	male	60	rural	farmer	no	yes	no	no	other	no	long	timo & pilo	25.1	18	16.5	23.1	21.3	19.6
36	male	75	rural	daily worker	no	yes	no	yes	cataract	yes	medium	timo & pilo	27.2	33.5	43.4	37.2	46.8	40.6
37	male	69	urban	civil servant	no	yes	no	no	cataract	yes	long	timo,diamox & pilo	31.8	27.2	31.8	27.2	19.6	19.6
38	female	72	rural	other	no	no	no	no	cataract	yes	medium	timo & pilo	23.1	31.8	23.1	31.8	35.6	18.5
39	male	64	rural	daily worker	no	yes	no	no	other	no	medium	timo,diamox & pilo	50.6	43.4	43.4	31.8	37.2	37.2
40	male	65	rural	farmer	no	no	no	no	no	no	short	timo,diamox & pilo	37.2	37.2	43.4	31.8	29.4	31.8
41	female	64	urban	other	no	no	yes	no	other	no	short	timolol	31.8	37.2	31.8	21.2	27.2	31.8
42	female	50	urban	civil servant	no	no	no	no	other	no	long	timo & pilo	50.6	31.8	59.1	50.6	37.2	37.2
43	male	46	urban	civil servant	no	yes	no	no	no	no	long	timo & pilo	31.8	31.8	27.2	37.2	27.2	21.2
44	male	45	rural	farmer	no	yes	no	no	other	no	short	timo,diamox & pilo	37.2	50.6	37.2	37.2	17.5	31.4
45	male	54	rural	daily worker	no	yes	no	no	no	no	long	pilocarpin	17.3	17.2	16.5	16.5	17.3	16.5
46	male	65	rural	farmer	no	yes	no	no	no	no	medium	timo,diamox & pilo	37.2	37.2	31.8	37.2	37.2	37.2
47	male	60	rural	farmer	no	yes	no	no	no	no	medium	timo,diamox & pilo	50.6	46.9	46.9	50.6	68.3	81.7
48	male	73	rural	merchant	no	no	no	no	no	no	medium	timo & pilo	37.2	40.2	13.6	16.5	19.6	16.5
49	female	55	rural	merchant	no	yes	no	no	no	no	medium	timo & pilo	31.8	19.6	13.6	20.6	27.2	20.6
50	male	55	rural	merchant	no	yes	no	no	other	no	medium	timo & pilo	31.8	37.2	43.4	43.4	43.4	37.2
51	female	40	urban	civil servant	no	no	no	no	other	no	medium	pilocarpin	16.5	19.6	21.3	23	21.3	25
52	male	46	urban	civil servant	no	no	no	no	other	no	long	timo & pilo	21.3	29.4	27.2	23.1	16.5	37.2
53	male	72	urban	merchant	yes	yes	no	no	no	no	short	timo & pilo	31.8	31.8	29.6	31.8	37.2	40.2
54	male	69	rural	farmer	no	yes	no	no	no	no	short	timo & pilo	31.8	31.8	31.8	21.3	37.2	43.4
55	male	46	rural	farmer	no	yes	no	no	other	no	long	timo & pilo	37.2	29.4	43.4	23.1	18	21
56	male	70	rural	farmer	no	yes	no	no	no	no	medium	timo & pilo	27.2	31.8	27.2	31.8	37.2	50.6
57	male	65	rural	merchant	no	no	no	no	no	no	short	timo,diamox & pilo	37.8	27.2	27.2	37.2	40.2	40.2
58	male	72	rural	merchant	no	no	no	no	no	no	long	timo & pilo	17.3	19.6	27.2	34.4	19.6	27.2
59	male	60	urban	merchant	no	no	yes	no	no	no	long	timo,diamox & pilo	19.6	17.3	16	23.1	37.2	21.3
60	female	60	rural	merchant	no	no	no	no	other	no	short	timo,diamox & pilo	23.1	27.2	23.1	29.6	31.8	29.6
61	female	58	urban	merchant	no	no	no	no	no	no	short	timo & pilo	37.2	43.1	25.1	37.2	37.2	34.4
62	male	46	urban	other	no	no	no	no	no	no	short	timolol	29.4	29.6	27.2	23.1	19.6	19.6
63	male	76	urban	farmer	no	no	no	no	other	no	long	timo & pilo	16.5	19.6	27.2	29.4	31.2	19
64	female	62	rural	merchant	no	no	no	no	no	no	short	timo,diamox & pilo	23.1	37.2	31.8	37.2	29.6	31.8
65	male	60	rural	other	no	yes	no	no	no	no	long	timolol	21.3	23.1	16.5	37.5	27.2	25.1
66	male	48	rural	daily worker	no	yes	no	no	no	no	medium	timo & pilo	29.4	27.2	29.4	27.2	31.8	37.2
67	male	80	rural	farmer	no	no	no	no	other	no	short	pilocarpin	37.2	37.2	43.4	50.6	40.2	43.4
68	male	52	urban	other	no	no	no	no	no	no	long	timolol	13.8	16.5	19.6	19.6	23.1	21.3
69	male	49	urban	other	no	yes	no	no	other	no	long	timo & pilo	13.8	19.6	21.3	19.6	16.5	19.6
70	female	35	rural	merchant	no	no	no	no	other	no	short	timo,diamox & pilo	43.4	37.2	29.4	21.3	27.2	21.3
71	male	77	urban	other	no	no	no	no	other	no	long	timo & pilo	23.1	16.5	23.1	23.1	27.2	40.2
72	male	30	urban	other	yes	yes	no	no	no	no	long	timo & pilo	37.2	31.8	27.2	24.6	26	21.3
73	female	46	urban	civil servant	no	no	no	no	no	no	medium	timo & pilo	19.6	21.3	21.2	19.2	17.3	17.3
74	female	65	urban	civil servant	no	yes	yes	no	no	no	medium	timo,diamox & pilo	29.4	27.2	31.8	31.2	37.8	39.4
75	male	64	urban	other	no	no	yes	yes	no	no	medium	timo & pilo	27.2	23.2	21.3	27.2	21.3	25.1
76	male	60	urban	other	yes	yes	yes	no	no	no	short	timo & pilo	30.8	29.4	29.6	31.2	29.4	27.2
77	female	55	urban	other	no	yes	no	no	no	no	medium	timo & pilo	31.1	27.2	29.6	31.3	29.6	27.2
78	female	64	rural	other	no	yes	yes	yes	no	no	long	timo & pilo	37.5	37.2	40.2	46.9	40.2	43.4
79	female	56	rural	other	no	no	no	yes	no	no	medium	timo,diamox & pilo	23.1	23.1	27.2	21.3	24.4	29.4
80	male	66	rural	farmer	no	no	yes	yes	ocular infection	no	medium	timo,diamox & pilo	31.2	29.8	27.2	31.7	37.2	33.3
81	male	48	urban	merchant	yes	yes	yes	no	no	no	short	timo,diamox & pilo	23.1	27.2	21.2	21.3	21.3	19.6
82	male	78	rural	farmer	no	no	yes	yes	cataract	yes	long	timo,diamox & pilo	31.8	37.2	37.2	46.9	44.2	50.6
83	female	68	rural	farmer	no	no	yes	yes	cataract	yes	long	timo,diamox & pilo	27.3	26.8	31.2	32.8	37.2	40.2
84	male	68	rural	farmer	no	yes	yes	yes	no	no	medium	timo,diamox & pilo	31.1	27.3	29.2	31.8	34.4	37.2
85	male	76	rural	farmer	no	no	yes	yes	cataract	yes	long	timo,diamox & pilo	37.7	38.2	37.1	40.2	39.1	44.5
86	female	64	rural	farmer	no	no	yes	yes	cataract	no	long	timo,diamox & pilo	36.6	31.2	33.3	36.6	37.2	38.3
87	male	72	rural	farmer	no	yes	yes	no	cataract	yes	long	timo,diamox & pilo	37.2	34.6	35.1	37.6	40.6	46.4
88	male	38	urban	daily worker	no	yes	no	no	no	no	short	timolol	16.5	17.3	19.4	17.1	20.1	19.4
89	female	44	rural	farmer	no	yes	no	no	no	no	short	timo & pilo	20.1	19.6	17.2	19.4	20.8	19.4
90	male	40	urban	civil servant	no	no	no	no	no	no	medium	pilocarpin	20.3	19.1	21.2	19.6	18.6	21.7
91	female	44	urban	other	no	no	no	no	no	no	medium	timolol	19.6	17.3	19.6	20.1	21.3	22.8
92	male	48	urban	civil servant	no	yes	no	no	cataract	yes	long	timo & pilo	25.1	50.6	23.1	27.2	21	24
93	female	48	rural	farmer	no	no	no	no	no	no	medium	timolol	20.6	21.3	27.2	24.4	27.2	20.6
94	female	50	urban	civil servant	no	no	yes	no	no	no	long	timolol	20.7	21	27.4	23.9	20.4	20.7
95	male	40	urban	civil servant	no	no	yes	yes	no	no	long	timo & pilo	20.7	27.4	23.9	19.7	27.4	27.4
96	male	68	urban	other	no	no	yes	yes	no	no	long	timo & pilo	31.2	34.6	33.3	31.2	35.1	37.6
97	female	66	rural	farmer	no	no	no	yes	no	no	long	timo & pilo	21.3	23.1	24.5	21.3	24.4	27.2
98	female	38	urban	civil servant	no	no	no	no	no	no	short	pilocarpin	20.7	21.3	21	20.7	21	19.7
99	male	62	urban	other	yes	yes	no	no	ocular infection	no	short	timolol	33.6	35.4	36.6	31.2	33.6	34.2
100	female	46	rural	farmer	no	no	no	no	other	no	medium	pilocarpin	31.8	29.6	21.3	23.1	19.6	21.3
101	female	65	rural	daily worker	no	no	no	yes	eye trauma	no	long	timo & pilo	26.5	24.2	23	27.1	31.9	33.8
102	male	65	rural	merchant	no	yes	yes	no	corneal scar	no	medium	timo,diamox & pilo	38.3	37.2	40.6	46.9	40.2	43.4
103	male	64	urban	merchant	no	no	yes	yes	no	no	medium	timo & pilo	29.2	31.8	37.2	34.4	40.6	36.6
104	female	60	rural	farmer	no	no	yes	yes	no	no	long	timo & pilo	39.1	36.5	37.7	46.4	49.3	50.6
105	female	70	urban	other	no	no	yes	no	cataract	yes	long	timo & pilo	39.4	38.3	36.8	37.1	40.6	37.1
106	male	48	urban	other	no	yes	no	no	other	no	medium	timo & pilo	20.3	24.5	23.9	21.3	23.1	20.7
107	male	66	urban	merchant	no	no	yes	no	corneal scar	no	long	timo & pilo	43.4	43.1	37.2	31.8	37.2	37.2
108	female	42	urban	merchant	no	no	yes	yes	no	no	long	timolol	40.6	37.2	46.9	48.6	50.3	50.6
109	female	32	urban	civil servant	no	no	no	yes	no	no	medium	timo & pilo	31.2	33.6	33.8	31.2	33.8	43.4
110	male	40	urban	civil servant	yes	yes	no	no	other	no	medium	timo & pilo	31.9	29	31.9	27	27.8	27
111	male	38	urban	civil servant	no	no	yes	yes	no	no	short	timo,diamox & pilo	27.4	37.7	36.6	29	31.1	35.1
112	male	70	rural	farmer	no	no	no	no	cataract	yes	long	timo,diamox & pilo	40.2	46.4	40.2	43.4	50.6	68.3
113	male	65	urban	other	no	no	no	yes	no	no	long	timo & pilo	36.9	43.1	29.6	31.8	31.8	27.2
114	female	48	rural	farmer	no	yes	no	no	no	no	medium	timo & pilo	31.8	37.2	29.4	21.2	25.1	21.3
115	female	40	rural	farmer	no	no	no	no	eye trauma	no	medium	timo & diamox	29.8	27.2	23.1	25	22.8	26.5
116	male	37	urban	other	no	yes	no	yes	no	no	medium	timo & pilo	27.1	29.2	27.2	24.4	27.2	27.2
117	female	65	urban	other	no	no	yes	yes	cataract	no	long	timo,diamox & pilo	43.4	42	46.6	42.1	46.6	49.3
118	female	45	urban	daily worker	no	no	no	yes	eye trauma	no	medium	timo & pilo	31.8	29.6	31.8	32	37.1	40.3
119	male	60	urban	daily worker	yes	yes	no	no	other	no	medium	pilocarpin	37.8	37.2	31.8	37.2	33.4	37.2
120	male	56	urban	daily worker	no	yes	yes	no	other	no	medium	timolol	43.4	40.2	46.6	41.5	43.2	46.8
121	male	70	urban	other	no	no	yes	no	cataract	yes	long	timo & pilo	50.4	50.6	68.3	50.6	50.4	46.9
122	male	60	urban	civil servant	no	no	no	no	no	no	long	timolol	11.5	16.5	11.5	15.1	19.6	16.5
123	male	44	urban	civil servant	no	no	no	no	other	no	medium	timo & pilo	16.5	27.2	27.2	29.4	29.1	31.7
124	male	42	urban	civil servant	no	no	no	no	no	no	medium	timolol	21.3	19.6	16.5	19.6	21.4	23.5
125	male	54	urban	other	no	no	yes	no	other	no	medium	timo & pilo	31.8	37.2	40.2	31.8	34.3	37.1
126	male	69	rural	farmer	no	no	no	no	cataract	no	long	timo,diamox & pilo	23.1	43.4	37.2	43.4	33.6	37.2
127	male	66	rural	farmer	no	no	no	yes	cataract	no	medium	timo & pilo	50.6	37.2	37.2	54.7	59.1	50.1
128	male	74	rural	farmer	no	no	yes	yes	cataract	yes	long	timo & pilo	68.3	31.8	37.2	50.6	43.4	81.7
129	male	65	rural	farmer	no	no	no	no	other	no	medium	timo & pilo	37.2	31.8	46.9	43.4	27.2	31.1
130	female	38	urban	civil servant	no	no	no	no	other	no	short	timo & pilo	19.6	23.1	23.1	27.1	31.8	23.8
131	male	40	urban	civil servant	no	no	no	yes	no	no	medium	timolol	27.2	23.1	23.1	26.9	23.1	23.8
132	male	60	urban	other	no	no	yes	yes	other	no	long	timo,diamox & pilo	50.6	47.4	27.2	31.8	43.4	31.8
133	female	45	urban	civil servant	no	no	no	yes	no	no	medium	timo & pilo	37.2	23.1	37.2	34.4	16.5	27.2
134	male	58	rural	farmer	no	yes	no	yes	corneal scar	no	medium	timo,diamox & pilo	31.8	27.2	27.2	37.2	27.2	21.2
135	male	54	urban	merchant	no	no	no	no	no	no	medium	timolol	27.3	18.4	16.5	17.3	16.5	16.5
136	female	46	urban	other	no	no	no	yes	no	no	long	timo & pilo	31.8	31.8	27.2	37.2	29.4	34.6
137	male	46	urban	other	no	no	yes	yes	no	no	medium	timo & pilo	37.2	29.4	31.8	43.4	31.8	37.2
138	female	56	urban	civil servant	no	no	no	yes	other	no	long	timo,diamox & pilo	31.8	37.2	27.2	19.6	20	19.6
139	female	48	urban	other	no	no	no	no	other	no	medium	timo & diamox	27.2	19.6	23.1	23.1	27.2	16.5
140	male	54	rural	farmer	no	yes	yes	no	ocular infection	no	medium	timo & pilo	59.1	46.9	43.4	46.9	39.8	37.2
141	male	56	urban	civil servant	no	yes	no	no	eye trauma	no	long	timo,diamox & pilo	50.2	43.4	37.2	46.5	27.2	27.2
142	female	45	urban	other	no	no	no	no	other	no	long	timo & pilo	19.6	19.6	16.5	19.6	21.3	19.6
143	male	50	urban	other	no	yes	no	no	no	no	medium	timo & pilo	29.4	19.8	27.2	21.8	21.3	19.8
144	male	60	urban	other	no	yes	no	no	eye trauma	no	long	timo,diamox & pilo	19.6	31.8	16.5	21.2	19.6	19.6
145	female	56	urban	civil servant	no	yes	no	no	other	no	long	timo,diamox & pilo	17.3	19.6	19.6	19.6	21.2	23.1
146	male	58	urban	other	no	yes	yes	no	cataract	yes	long	timo & pilo	16.5	23.1	19.6	16.5	16.5	19.6
147	male	52	urban	merchant	no	no	no	yes	no	no	medium	timolol	31.8	31.8	37.2	34.4	36.2	29.6
148	male	56	urban	other	no	no	yes	yes	corneal scar	no	short	timo & pilo	37.2	37.2	43.4	29.4	31.8	29.4
149	female	46	urban	civil servant	no	no	no	no	ocular infection	no	long	timo & pilo	37.2	23.1	37.2	34.4	16.5	27.2
150	male	50	urban	other	yes	yes	no	no	other	no	long	timo & pilo	31.8	27.2	27.2	37.2	27.2	21.2
151	female	48	urban	other	no	yes	no	no	other	no	long	pilocarpin	17.3	12.2	16.5	17.3	18.5	16.5
152	female	46	rural	farmer	no	yes	yes	no	eye trauma	no	medium	timolol	37.2	37.2	34.5	26.9	31.2	31.8
153	male	38	rural	daily worker	no	yes	no	no	other	no	medium	timolol	37.2	40.2	19.6	13.6	16.5	16.5
154	female	36	urban	civil servant	no	no	no	yes	no	no	medium	timo & pilo	37.2	19.6	13.6	20.6	19.6	23.3
155	male	56	urban	other	no	yes	yes	no	eye trauma	no	short	timo & pilo	43.4	37.2	31.8	43.4	50.6	46.7
156	male	61	rural	farmer	no	yes	no	no	eye trauma	no	short	pilocarpin	25.1	27.2	31.8	39.1	43.4	28
157	female	56	urban	merchant	no	no	yes	no	other	no	long	timolol	16.5	19.6	21.3	25	27.1	23.4
158	female	42	urban	other	no	no	no	no	corneal scar	no	medium	timo & pilo	19.6	31.8	19.6	16.5	16.5	37.2
159	female	46	urban	civil servant	no	no	yes	no	corneal scar	no	medium	timo & pilo	25.1	18	16.5	23.1	21.3	19.6
160	male	52	rural	daily worker	no	yes	no	no	no	no	long	timo & pilo	19.6	16.5	19.6	23.1	26.4	24
161	male	69	urban	other	no	yes	yes	yes	cataract	yes	long	timo,diamox & pilo	59.1	46.9	43.4	46.9	31.8	29.4
162	male	40	urban	civil servant	no	yes	yes	no	no	no	medium	pilocarpin	13.8	19.6	23.1	19.6	19.6	21
163	female	44	urban	merchant	no	no	no	yes	no	no	long	timo & diamox	37.2	29.4	27.2	16.5	27.2	21.3
164	female	44	urban	merchant	no	no	yes	no	eye trauma	no	short	pilocarpin	31.8	31.8	29.6	31.8	37.2	40.2
165	female	52	rural	merchant	no	no	no	yes	eye trauma	no	medium	timo & diamox	37.2	21.3	43.4	31.8	43.4	43.4
166	female	65	rural	farmer	no	no	no	yes	ocular infection	no	medium	timo & pilo	50.6	37.2	50.6	81.7	81.7	81.7
167	male	56	rural	farmer	no	yes	no	no	eye trauma	no	medium	pilocarpin	27.2	37.8	37.2	40.2	46.7	31.8
168	female	37	urban	civil servant	no	no	yes	no	other	no	short	timo & pilo	19.6	23.1	27.2	23.1	37.2	34.4
169	male	40	urban	civil servant	no	no	no	no	eye trauma	no	short	pilocarpin	16.5	17.3	16.5	31.8	25.1	23.1
170	female	45	rural	farmer	no	yes	no	yes	eye trauma	no	short	timolol	37.2	37.2	34.4	25.1	43.1	37.2
171	male	64	urban	other	no	no	yes	no	eye trauma	no	long	pilocarpin	31.8	37.2	64	23.1	22.7	21
172	female	44	urban	other	no	no	yes	no	other	no	long	timolol	17.3	17.2	16.5	16.5	17.3	16.5
173	male	50	urban	civil servant	no	no	no	no	no	no	long	timo & pilo	37.2	31.2	29.2	22.8	34.2	37.2
174	male	48	urban	merchant	yes	yes	yes	no	other	no	medium	pilocarpin	31.8	27.2	27.2	37.2	27.2	21.2
175	male	60	rural	farmer	no	yes	no	yes	other	no	long	timo & diamox	31.8	31.8	27.2	37.2	21.2	19.6
176	female	58	urban	merchant	no	no	yes	no	ocular infection	no	medium	timo & diamox	50.6	31.8	59.1	50.6	37.2	34.4
177	female	50	rural	farmer	no	no	no	no	eye trauma	no	medium	timolol	23.1	31.8	23.1	16.5	19.6	16.5
178	female	44	urban	civil servant	no	yes	no	no	ocular infection	no	short	timolol	31.8	27.2	31.8	27.2	19.6	19.6
179	male	42	urban	civil servant	no	yes	no	yes	corneal scar	no	medium	timo & diamox	19.6	31.8	27.2	19.6	19.6	18.6
180	female	47	rural	farmer	no	no	no	yes	eye trauma	no	long	timo & diamox	31.8	19.8	37.2	27.2	23.1	19.8
181	male	55	rural	daily worker	no	no	yes	no	ocular infection	no	medium	timolol	17.3	19.6	23.1	31.8	37.2	27.2
182	male	75	rural	farmer	no	no	yes	yes	cataract	yes	long	timo & pilo	50.6	43.4	60.8	81.7	81.7	81.7
183	female	56	urban	other	no	no	yes	yes	corneal scar	no	medium	timo & diamox	37.2	23.1	27.2	23.1	19.6	18
184	male	68	rural	farmer	no	yes	no	yes	cataract	yes	long	timo & pilo	46.5	27.2	27.2	37.2	43.4	50.2
185	male	46	rural	farmer	no	yes	no	no	other	no	long	timo & pilo	37.2	29.4	43.4	23.1	27.2	24.4
186	male	66	rural	farmer	no	yes	yes	no	corneal scar	no	short	timo,diamox & pilo	37.2	50.6	37.2	37.2	40.4	34.4
187	male	30	urban	other	yes	yes	no	yes	other	no	long	timo & pilo	37.2	31.8	27.2	31.8	23.2	25
188	male	76	urban	farmer	no	no	yes	no	cataract	yes	long	timo & pilo	37.2	31.8	34.4	27.2	23.1	25.1
189	male	48	urban	civil servant	no	yes	no	no	cataract	yes	long	timo & pilo	25.1	50.6	23.1	27.2	21.6	27.2
190	male	50	urban	civil servant	no	no	no	no	no	no	long	timo & pilo	37.2	27.2	27.2	37.2	34.5	29.8
191	female	52	urban	other	no	yes	no	no	other	no	long	timo & pilo	19.6	16.5	19.6	23.1	21.3	19.6
192	male	61	rural	farmer	no	yes	no	no	eye trauma	no	medium	pilocarpin	25.1	27.2	31.8	39.1	43.4	22
193	male	60	rural	farmer	no	yes	no	no	no	no	long	timo & pilo	37.2	19.6	25.1	37.2	31.8	23.1
194	female	36	urban	civil servant	no	no	no	no	no	no	medium	timo & pilo	31.8	27.2	23.1	31.8	37.2	13.8
195	male	72	rural	farmer	no	yes	no	no	cataract	no	medium	timo,diamox & pilo	37.2	43.4	50.6	68.3	81.7	26
196	male	63	rural	farmer	no	yes	no	no	other	no	medium	timo & pilo	37.2	37.2	50.6	54.7	59.1	25
197	male	66	rural	merchant	no	yes	no	no	other	no	medium	timo & pilo	43.4	43.1	37.2	23.1	23.1	23.1
198	male	74	rural	farmer	no	no	no	no	other	no	medium	timo & pilo	31.8	37.2	40.2	59.1	59.1	81.7
199	female	45	rural	other	no	no	no	no	no	no	long	timolol	11.5	27.2	13.6	37.2	50.6	19.6
200	female	44	urban	civil servant	no	yes	yes	no	no	no	medium	timo & pilo	31.8	19.6	17.3	17.3	23.1	21.3
201	male	68	rural	farmer	no	no	yes	yes	cataract	no	long	timo & pilo	43.4	43.4	50.6	46.7	39.4	22
202	male	67	rural	farmer	no	yes	no	yes	cataract	no	medium	timo & pilo	54.2	50.6	68.1	81.7	81.7	81.7
203	male	72	rural	farmer	no	yes	yes	yes	other	no	short	timo,diamox & pilo	43.4	50.6	81.7	81.7	81.7	81.7
204	male	58	rural	farmer	no	yes	no	yes	no	no	long	timo,diamox & pilo	50.2	43.7	37.2	25	28.8	21.5
205	female	60	urban	other	no	no	no	no	other	no	long	timo & pilo	16.5	16.5	19.6	16.5	19.6	19.6
206	male	70	rural	farmer	no	yes	no	no	other	no	long	timo & pilo	43.4	50.6	50.6	37.2	27.2	34.3
207	male	59	rural	farmer	no	yes	no	no	other	no	medium	timo,diamox & pilo	46.9	43.4	46.9	59.1	37.2	40.7
208	female	32	urban	other	no	yes	no	no	eye trauma	no	long	timo,diamox & pilo	27.2	23.1	23.1	27.2	31.8	19.6
209	male	72	urban	other	no	no	yes	yes	cataract	yes	long	timo,diamox & pilo	31.8	37.2	46.9	31.8	50.2	37.2
210	male	68	rural	farmer	no	no	no	no	no	no	short	timo,diamox & pilo	37.2	37.2	43.4	31.8	29.4	31.8
211	female	66	urban	other	no	no	yes	no	other	no	short	timolol	31.8	37.2	31.8	21.2	27.2	31.8
212	female	50	rural	farmer	no	yes	no	yes	other	no	long	timo & pilo	50.6	31.8	59.1	50.6	37.2	37.2
213	male	46	urban	civil servant	no	yes	no	no	no	no	long	timo & pilo	31.8	31.8	27.2	37.2	27.2	21.2
214	male	60	urban	civil servant	no	no	no	no	no	no	long	timolol	11.5	16.5	11.5	15.1	19.6	65
215	male	44	urban	civil servant	no	no	no	no	other	no	medium	timo & pilo	16.5	27.2	27.2	29.4	29.1	31.7
216	male	42	urban	civil servant	no	no	no	no	no	no	medium	timolol	21.3	19.6	16.5	19.6	21.4	23.5
217	male	72	urban	merchant	yes	yes	no	no	no	no	short	timo & pilo	31.8	31.8	29.6	31.8	37.2	40.2
218	male	65	rural	farmer	no	yes	no	no	no	no	short	timo & pilo	31.8	31.8	31.8	21.3	37.2	43.4
219	male	60	rural	farmer	no	yes	no	no	no	no	long	timo & pilo	37.2	19.6	25.1	37.2	31.8	23.1
220	female	36	urban	civil servant	no	no	no	no	no	no	medium	timo & pilo	31.8	27.2	23.1	31.8	37.2	13.8
221	male	72	rural	farmer	no	yes	no	no	cataract	no	medium	timo,diamox & pilo	37.2	43.4	50.6	68.3	81.7	14
222	male	63	rural	farmer	no	yes	no	no	other	no	medium	timo & pilo	37.2	37.2	50.6	54.7	59.1	64.8
223	male	66	rural	merchant	no	yes	no	no	other	no	medium	timo & pilo	43.4	43.1	37.2	23.1	23.1	23.1
224	male	74	rural	farmer	no	no	no	no	other	no	medium	timo & pilo	31.8	37.2	40.2	59.1	59.1	81.7
225	female	45	rural	other	no	no	no	no	no	no	medium	timolol	11.5	27.2	13.6	37.2	50.6	19.6
226	female	44	urban	civil servant	no	yes	yes	no	no	no	medium	timo & pilo	31.8	19.6	17.3	17.3	23.1	21.3
227	male	47	urban	other	no	no	yes	yes	other	no	medium	timo & pilo	43.4	43.4	50.6	12.8	47.6	50.4
228	male	67	rural	farmer	no	yes	no	no	cataract	no	medium	timo & pilo	54.2	50.6	81.7	81.7	17.6	81.7
229	male	72	rural	farmer	no	yes	yes	yes	other	no	short	timo,diamox & pilo	43.4	50.6	81.7	81.7	81.7	81.7
230	male	58	rural	farmer	no	yes	no	yes	no	no	medium	timo,diamox & pilo	50.2	43.7	37.2	25	28.8	17.5
231	female	60	urban	other	no	no	no	no	other	no	medium	timo & pilo	16.5	16.5	19.6	16.5	19.6	19.6
232	male	70	rural	farmer	no	yes	no	no	other	no	medium	timo & pilo	43.4	50.6	50.6	37.2	27.2	15
233	male	59	rural	farmer	no	yes	no	no	other	no	medium	timo,diamox & pilo	46.9	43.4	46.9	59.1	18	54.6
234	female	32	urban	other	no	yes	no	no	eye trauma	no	medium	timo,diamox & pilo	27.2	23.1	23.1	27.2	31.8	19.6
235	male	72	urban	other	no	no	yes	yes	cataract	yes	long	timo,diamox & pilo	31.8	37.2	46.9	31.8	50.2	37.2
236	male	72	rural	farmer	no	no	no	no	no	no	short	timo,diamox & pilo	31.8	37.2	68.3	81.7	50.6	43.4
237	male	59	rural	daily worker	no	yes	no	no	no	no	short	timo,diamox & pilo	46.9	43.4	46.9	59.1	64.3	18
238	male	58	rural	farmer	no	yes	no	yes	other	no	short	timo,diamox & pilo	43.4	37.2	50.2	40.6	37.2	40.6
239	male	55	urban	other	yes	yes	yes	no	no	no	long	timo & pilo	37.2	27.2	19.6	37.2	27.2	27.2
240	male	50	rural	daily worker	no	yes	no	no	eye trauma	no	short	timo,diamox & pilo	37.2	23.1	27.2	43.4	15.6	49.4
241	male	47	rural	farmer	no	yes	no	no	no	no	long	timo,diamox & pilo	37.2	50.6	43.4	31.8	36.7	19
242	female	45	urban	other	no	yes	no	no	other	no	long	timo & pilo	17.3	19.6	23.1	31.8	37.2	27.2
243	male	55	rural	daily worker	no	yes	no	no	cataract	yes	long	timo & pilo	29.4	19.8	27.2	21.8	21.3	19.8
244	male	60	rural	farmer	no	yes	no	no	other	no	long	timo & pilo	25.1	18	16.5	23.1	21.3	19.6
245	male	75	rural	daily worker	no	yes	no	yes	cataract	yes	medium	timo & pilo	27.2	33.5	43.4	37.2	46.8	40.6
246	male	69	urban	civil servant	no	yes	no	no	cataract	yes	long	timo,diamox & pilo	31.8	27.2	31.8	27.2	19.6	19.6
247	female	72	rural	other	no	no	no	no	cataract	yes	medium	timo & pilo	23.1	31.8	23.1	31.8	35.6	18.5
248	male	64	rural	daily worker	no	yes	no	no	other	no	medium	timo,diamox & pilo	50.6	43.4	43.4	31.8	37.2	37.2
249	male	65	rural	farmer	no	no	no	no	no	no	short	timo,diamox & pilo	37.2	37.2	43.4	31.8	29.4	31.8
250	female	64	urban	other	no	no	yes	no	other	no	short	timolol	31.8	37.2	31.8	21.2	27.2	31.8
251	female	50	urban	civil servant	no	no	no	no	other	no	long	timo & pilo	50.6	31.8	59.1	50.6	37.2	37.2
252	male	46	urban	civil servant	no	yes	no	no	no	no	long	timo & pilo	31.8	31.8	27.2	37.2	27.2	21.2
253	male	45	rural	farmer	no	yes	no	no	other	no	short	timo,diamox & pilo	37.2	50.6	37.2	37.2	17.5	31.4
254	male	54	rural	daily worker	no	yes	no	no	no	no	long	pilocarpin	17.3	17.2	16.5	16.5	17.3	16.5
255	male	65	rural	farmer	no	yes	no	no	no	no	medium	timo,diamox & pilo	37.2	37.2	31.8	37.2	37.2	37.2
256	male	60	rural	farmer	no	yes	no	no	no	no	medium	timo,diamox & pilo	50.6	46.9	46.9	50.6	68.3	81.7
257	male	73	rural	merchant	no	no	no	no	no	no	medium	timo & pilo	37.2	40.2	13.6	16.5	19.6	16.5
258	female	55	rural	merchant	no	yes	no	no	no	no	medium	timo & pilo	31.8	19.6	13.6	20.6	27.2	20.6
259	male	55	rural	merchant	no	yes	no	no	other	no	medium	timo & pilo	31.8	37.2	43.4	43.4	43.4	37.2
260	female	40	urban	civil servant	no	no	no	no	other	no	medium	pilocarpin	16.5	19.6	21.3	23	21.3	25
261	male	46	urban	civil servant	no	no	no	no	other	no	long	timo & pilo	21.3	29.4	27.2	23.1	16.5	37.2
262	male	72	urban	merchant	yes	yes	no	no	no	no	short	timo & pilo	31.8	31.8	29.6	31.8	37.2	40.2
263	male	69	rural	farmer	no	yes	no	no	no	no	short	timo & pilo	31.8	31.8	31.8	21.3	37.2	43.4
264	male	46	rural	farmer	no	yes	no	no	other	no	long	timo & pilo	37.2	29.4	43.4	23.1	18	21
265	male	70	rural	farmer	no	yes	no	no	no	no	medium	timo & pilo	27.2	31.8	27.2	31.8	37.2	50.6
266	male	65	rural	merchant	no	no	no	no	no	no	short	timo,diamox & pilo	37.8	27.2	27.2	37.2	40.2	40.2
267	male	72	rural	merchant	no	no	no	no	no	no	long	timo & pilo	17.3	19.6	27.2	34.4	19.6	27.2
268	male	60	urban	merchant	no	no	yes	no	no	no	long	timo,diamox & pilo	19.6	17.3	16	23.1	37.2	21.3
269	female	60	rural	merchant	no	no	no	no	other	no	short	timo,diamox & pilo	23.1	27.2	23.1	29.6	31.8	29.6
270	female	58	urban	merchant	no	no	no	no	no	no	short	timo & pilo	37.2	43.1	25.1	37.2	37.2	34.4
271	male	46	urban	other	no	no	no	no	no	no	short	timolol	29.4	29.6	27.2	23.1	19.6	19.6
272	male	76	urban	farmer	no	no	no	no	other	no	long	timo & pilo	16.5	19.6	27.2	29.4	31.2	19
273	female	62	rural	merchant	no	no	no	no	no	no	short	timo,diamox & pilo	23.1	37.2	31.8	37.2	29.6	31.8
274	male	60	rural	other	no	yes	no	no	no	no	long	timolol	21.3	23.1	16.5	37.5	27.2	25.1
275	male	48	rural	daily worker	no	yes	no	no	no	no	medium	timo & pilo	29.4	27.2	29.4	27.2	31.8	37.2
276	male	80	rural	farmer	no	no	no	no	other	no	short	pilocarpin	37.2	37.2	43.4	50.6	40.2	43.4
277	male	52	urban	other	no	no	no	no	no	no	long	timolol	13.8	16.5	19.6	19.6	23.1	21.3
278	male	49	urban	other	no	yes	no	no	other	no	long	timo & pilo	13.8	19.6	21.3	19.6	16.5	19.6
279	female	35	rural	merchant	no	no	no	no	other	no	short	timo,diamox & pilo	43.4	37.2	29.4	21.3	27.2	21.3
280	male	77	urban	other	no	no	no	no	other	no	long	timo & pilo	23.1	16.5	23.1	23.1	27.2	40.2
281	male	30	urban	other	yes	yes	no	no	no	no	long	timo & pilo	37.2	31.8	27.2	24.6	26	21.3
282	female	46	urban	civil servant	no	no	no	no	no	no	medium	timo & pilo	19.6	21.3	21.2	19.2	17.3	17.3
283	female	65	urban	civil servant	no	yes	yes	no	no	no	medium	timo,diamox & pilo	29.4	27.2	31.8	31.2	37.8	39.4
284	male	64	urban	other	no	no	yes	yes	no	no	medium	timo & pilo	27.2	23.2	21.3	27.2	21.3	25.1
285	male	60	urban	other	yes	yes	yes	no	no	no	short	timo & pilo	30.8	29.4	29.6	31.2	29.4	27.2
286	female	55	urban	other	no	yes	no	no	no	no	medium	timo & pilo	31.1	27.2	29.6	31.3	29.6	27.2
287	female	64	rural	other	no	yes	yes	yes	no	no	long	timo & pilo	37.5	37.2	40.2	46.9	40.2	43.4
288	female	56	rural	other	no	no	no	yes	no	no	medium	timo,diamox & pilo	23.1	23.1	27.2	21.3	24.4	29.4
289	male	66	rural	farmer	no	no	yes	yes	ocular infection	no	medium	timo,diamox & pilo	31.2	29.8	27.2	31.7	37.2	33.3
290	male	48	urban	merchant	yes	yes	yes	no	no	no	short	timo,diamox & pilo	23.1	27.2	21.2	21.3	21.3	19.6
291	male	78	rural	farmer	no	no	yes	yes	cataract	yes	long	timo,diamox & pilo	31.8	37.2	37.2	46.9	44.2	50.6
292	female	68	rural	farmer	no	no	yes	yes	cataract	yes	long	timo,diamox & pilo	27.3	26.8	31.2	32.8	37.2	40.2
293	male	68	rural	farmer	no	yes	yes	yes	no	no	medium	timo,diamox & pilo	31.1	27.3	29.2	31.8	34.4	37.2
294	male	76	rural	farmer	no	no	yes	yes	cataract	yes	long	timo,diamox & pilo	37.7	38.2	37.1	40.2	39.1	44.5
295	female	64	rural	farmer	no	no	yes	yes	cataract	no	long	timo,diamox & pilo	36.6	31.2	33.3	36.6	37.2	38.3
296	male	72	rural	farmer	no	yes	yes	no	cataract	yes	long	timo,diamox & pilo	37.2	34.6	35.1	37.6	40.6	46.4
297	male	38	urban	daily worker	no	yes	no	no	no	no	short	timolol	16.5	17.3	19.4	17.1	20.1	19.4
298	female	44	rural	farmer	no	yes	no	no	no	no	short	timo & pilo	20.1	19.6	17.2	19.4	20.8	19.4
299	male	40	urban	civil servant	no	no	no	no	no	no	medium	pilocarpin	20.3	19.1	21.2	19.6	18.6	21.7
300	female	44	urban	other	no	no	no	no	no	no	medium	timolol	19.6	17.3	19.6	20.1	21.3	22.8
301	male	48	urban	civil servant	no	yes	no	no	cataract	yes	long	timo & pilo	25.1	50.6	23.1	27.2	21	24
302	female	48	rural	farmer	no	no	no	no	no	no	medium	timolol	20.6	21.3	27.2	24.4	27.2	20.6
303	female	50	urban	civil servant	no	no	yes	no	no	no	long	timolol	20.7	21	27.4	23.9	20.4	20.7
304	male	40	urban	civil servant	no	no	yes	yes	no	no	long	timo & pilo	20.7	27.4	23.9	19.7	27.4	27.4
305	male	68	urban	other	no	no	yes	yes	no	no	long	timo & pilo	31.2	34.6	33.3	31.2	35.1	37.6
306	female	66	rural	farmer	no	no	no	yes	no	no	long	timo & pilo	21.3	23.1	24.5	21.3	24.4	27.2
307	female	38	urban	civil servant	no	no	no	no	no	no	short	pilocarpin	20.7	21.3	21	20.7	21	19.7
308	male	62	urban	other	yes	yes	no	no	ocular infection	no	short	timolol	33.6	35.4	36.6	31.2	33.6	34.2
309	female	46	rural	farmer	no	no	no	no	other	no	medium	pilocarpin	31.8	29.6	21.3	23.1	19.6	21.3
310	female	65	rural	daily worker	no	no	no	yes	eye trauma	no	long	timo & pilo	26.5	24.2	23	27.1	31.9	33.8
311	male	65	rural	merchant	no	yes	yes	no	corneal scar	no	medium	timo,diamox & pilo	38.3	37.2	40.6	46.9	40.2	43.4
312	male	64	urban	merchant	no	no	yes	yes	no	no	medium	timo & pilo	29.2	31.8	37.2	34.4	40.6	36.6
313	female	60	rural	farmer	no	no	yes	yes	no	no	long	timo & pilo	39.1	36.5	37.7	46.4	49.3	50.6
314	female	70	urban	other	no	no	yes	no	cataract	yes	long	timo & pilo	39.4	38.3	36.8	37.1	40.6	37.1
315	male	48	urban	other	no	yes	no	no	other	no	medium	timo & pilo	20.3	24.5	23.9	21.3	23.1	20.7
316	male	66	urban	merchant	no	no	yes	no	corneal scar	no	long	timo & pilo	43.4	43.1	37.2	31.8	37.2	37.2
317	female	42	urban	merchant	no	no	yes	yes	no	no	long	timolol	40.6	37.2	46.9	48.6	50.3	50.6
318	female	32	urban	civil servant	no	no	no	yes	no	no	medium	timo & pilo	31.2	33.6	33.8	31.2	33.8	43.4
319	male	40	urban	civil servant	yes	yes	no	no	other	no	medium	timo & pilo	31.9	29	31.9	27	27.8	27
320	male	38	urban	civil servant	no	no	yes	yes	no	no	short	timo,diamox & pilo	27.4	37.7	36.6	29	31.1	35.1
321	male	70	rural	farmer	no	no	no	no	cataract	yes	long	timo,diamox & pilo	40.2	46.4	40.2	43.4	50.6	68.3
322	male	65	urban	other	no	no	no	yes	no	no	long	timo & pilo	36.9	43.1	29.6	31.8	31.8	27.2
323	female	48	rural	farmer	no	yes	no	no	no	no	medium	timo & pilo	31.8	37.2	29.4	21.2	25.1	21.3
324	female	40	rural	farmer	no	no	no	no	eye trauma	no	medium	timo & diamox	29.8	27.2	23.1	25	22.8	26.5
325	male	37	urban	other	no	yes	no	yes	no	no	medium	timo & pilo	27.1	29.2	27.2	24.4	27.2	27.2
326	female	65	urban	other	no	no	yes	yes	cataract	no	long	timo,diamox & pilo	43.4	42	46.6	42.1	46.6	49.3
327	female	45	urban	daily worker	no	no	no	yes	eye trauma	no	medium	timo & pilo	31.8	29.6	31.8	32	37.1	40.3
328	male	60	urban	daily worker	yes	yes	no	no	other	no	medium	pilocarpin	37.8	37.2	31.8	37.2	33.4	37.2
329	male	56	urban	daily worker	no	yes	yes	no	other	no	medium	timolol	43.4	40.2	46.6	41.5	43.2	46.8
330	male	70	urban	other	no	no	yes	no	cataract	yes	long	timo & pilo	50.4	50.6	68.3	50.6	50.4	46.9
331	male	60	urban	civil servant	no	no	no	no	no	no	long	timolol	11.5	16.5	11.5	15.1	19.6	16.5
332	male	44	urban	civil servant	no	no	no	no	other	no	medium	timo & pilo	16.5	27.2	27.2	29.4	29.1	31.7
333	male	42	urban	civil servant	no	no	no	no	no	no	medium	timolol	21.3	19.6	16.5	19.6	21.4	23.5
334	male	54	urban	other	no	no	yes	no	other	no	medium	timo & pilo	31.8	37.2	40.2	31.8	34.3	37.1
335	male	69	rural	farmer	no	no	no	no	cataract	no	long	timo,diamox & pilo	23.1	43.4	37.2	43.4	33.6	37.2
336	male	66	rural	farmer	no	no	no	yes	cataract	no	medium	timo & pilo	50.6	37.2	37.2	54.7	59.1	50.1
337	male	74	rural	farmer	no	no	yes	yes	cataract	yes	long	timo & pilo	68.3	31.8	37.2	50.6	43.4	81.7
338	male	65	rural	farmer	no	no	no	no	other	no	medium	timo & pilo	37.2	31.8	46.9	43.4	27.2	31.1
339	female	38	urban	civil servant	no	no	no	no	other	no	short	timo & pilo	19.6	23.1	23.1	27.1	31.8	23.8
340	male	40	urban	civil servant	no	no	no	yes	no	no	medium	timolol	27.2	23.1	23.1	26.9	23.1	23.8
341	male	60	urban	other	no	no	yes	yes	other	no	long	timo,diamox & pilo	50.6	47.4	27.2	31.8	43.4	31.8
342	female	45	urban	civil servant	no	no	no	yes	no	no	medium	timo & pilo	37.2	23.1	37.2	34.4	16.5	27.2
343	male	58	rural	farmer	no	yes	no	yes	corneal scar	no	medium	timo,diamox & pilo	31.8	27.2	27.2	37.2	27.2	21.2
344	male	54	urban	merchant	no	no	no	no	no	no	medium	timolol	27.3	18.4	16.5	17.3	16.5	16.5
345	female	46	urban	other	no	no	no	yes	no	no	long	timo & pilo	31.8	31.8	27.2	37.2	29.4	34.6
346	male	46	urban	other	no	no	yes	yes	no	no	medium	timo & pilo	37.2	29.4	31.8	43.4	31.8	37.2
347	female	56	urban	civil servant	no	no	no	yes	other	no	long	timo,diamox & pilo	31.8	37.2	27.2	19.6	20	19.6
348	female	48	urban	other	no	no	no	no	other	no	medium	timo & diamox	27.2	19.6	23.1	23.1	27.2	16.5
349	male	54	rural	farmer	no	yes	yes	no	ocular infection	no	medium	timo & pilo	59.1	46.9	43.4	46.9	39.8	37.2
350	male	56	urban	civil servant	no	yes	no	no	eye trauma	no	long	timo,diamox & pilo	50.2	43.4	37.2	46.5	27.2	27.2
351	female	45	urban	other	no	no	no	no	other	no	long	timo & pilo	19.6	19.6	16.5	19.6	21.3	19.6
352	male	50	urban	other	no	yes	no	no	no	no	medium	timo & pilo	29.4	19.8	27.2	21.8	21.3	19.8
353	male	60	urban	other	no	yes	no	no	eye trauma	no	long	timo,diamox & pilo	19.6	31.8	16.5	21.2	19.6	19.6
354	female	56	urban	civil servant	no	yes	no	no	other	no	long	timo,diamox & pilo	17.3	19.6	19.6	19.6	21.2	23.1
355	male	58	urban	other	no	yes	yes	no	cataract	yes	long	timo & pilo	16.5	23.1	19.6	16.5	16.5	19.6
356	male	52	urban	merchant	no	no	no	yes	no	no	medium	timolol	31.8	31.8	37.2	34.4	36.2	29.6
357	male	56	urban	other	no	no	yes	yes	corneal scar	no	short	timo & pilo	37.2	37.2	43.4	29.4	31.8	29.4
358	female	46	urban	civil servant	no	no	no	no	ocular infection	no	long	timo & pilo	37.2	23.1	37.2	34.4	16.5	27.2
359	male	50	urban	other	yes	yes	no	no	other	no	long	timo & pilo	31.8	27.2	27.2	37.2	27.2	21.2
360	female	48	urban	other	no	yes	no	no	other	no	long	pilocarpin	17.3	12.2	16.5	17.3	18.5	16.5
361	female	46	rural	farmer	no	yes	yes	no	eye trauma	no	medium	timolol	37.2	37.2	34.5	26.9	31.2	31.8
362	male	38	rural	daily worker	no	yes	no	no	other	no	medium	timolol	37.2	40.2	19.6	13.6	16.5	16.5
363	female	36	urban	civil servant	no	no	no	yes	no	no	medium	timo & pilo	37.2	19.6	13.6	20.6	19.6	23.3
364	male	56	urban	other	no	yes	yes	no	eye trauma	no	short	timo & pilo	43.4	37.2	31.8	43.4	50.6	46.7
365	male	61	rural	farmer	no	yes	no	no	eye trauma	no	short	pilocarpin	25.1	27.2	31.8	39.1	43.4	28
366	female	56	urban	merchant	no	no	yes	no	other	no	long	timolol	16.5	19.6	21.3	25	27.1	23.4
367	female	42	urban	other	no	no	no	no	corneal scar	no	medium	timo & pilo	19.6	31.8	19.6	16.5	16.5	37.2
368	female	46	urban	civil servant	no	no	yes	no	corneal scar	no	medium	timo & pilo	25.1	18	16.5	23.1	21.3	19.6
369	male	52	rural	daily worker	no	yes	no	no	no	no	long	timo & pilo	19.6	16.5	19.6	23.1	26.4	24
370	male	69	urban	other	no	yes	yes	yes	cataract	yes	long	timo,diamox & pilo	59.1	46.9	43.4	46.9	31.8	29.4
371	male	40	urban	civil servant	no	yes	yes	no	no	no	medium	pilocarpin	13.8	19.6	23.1	19.6	19.6	21
372	female	44	urban	merchant	no	no	no	yes	no	no	long	timo & diamox	37.2	29.4	27.2	16.5	27.2	21.3
373	female	44	urban	merchant	no	no	yes	no	eye trauma	no	short	pilocarpin	31.8	31.8	29.6	31.8	37.2	40.2
374	female	52	rural	merchant	no	no	no	yes	eye trauma	no	medium	timo & diamox	37.2	21.3	43.4	31.8	43.4	43.4
375	female	65	rural	farmer	no	no	no	yes	ocular infection	no	medium	timo & pilo	50.6	37.2	50.6	81.7	81.7	81.7
376	male	56	rural	farmer	no	yes	no	no	eye trauma	no	medium	pilocarpin	27.2	37.8	37.2	40.2	46.7	31.8
377	female	37	urban	civil servant	no	no	yes	no	other	no	short	timo & pilo	19.6	23.1	27.2	23.1	37.2	34.4
378	male	40	urban	civil servant	no	no	no	no	eye trauma	no	short	pilocarpin	16.5	17.3	16.5	31.8	25.1	23.1
379	female	45	rural	farmer	no	yes	no	yes	eye trauma	no	short	timolol	37.2	37.2	34.4	25.1	43.1	37.2
380	male	64	urban	other	no	no	yes	no	eye trauma	no	long	pilocarpin	31.8	37.2	64	23.1	22.7	21
381	female	44	urban	other	no	no	yes	no	other	no	long	timolol	17.3	17.2	16.5	16.5	17.3	16.5
382	male	50	urban	civil servant	no	no	no	no	no	no	long	timo & pilo	37.2	31.2	29.2	22.8	34.2	37.2
383	male	48	urban	merchant	yes	yes	yes	no	other	no	medium	pilocarpin	31.8	27.2	27.2	37.2	27.2	21.2
384	male	60	rural	farmer	no	yes	no	yes	other	no	long	timo & diamox	31.8	31.8	27.2	37.2	21.2	19.6
385	female	58	urban	merchant	no	no	yes	no	ocular infection	no	medium	timo & diamox	50.6	31.8	59.1	50.6	37.2	34.4
386	female	50	rural	farmer	no	no	no	no	eye trauma	no	medium	timolol	23.1	31.8	23.1	16.5	19.6	16.5
387	female	44	urban	civil servant	no	yes	no	no	ocular infection	no	short	timolol	31.8	27.2	31.8	27.2	19.6	19.6
388	male	42	urban	civil servant	no	yes	no	yes	corneal scar	no	medium	timo & diamox	19.6	31.8	27.2	19.6	19.6	18.6
389	female	47	rural	farmer	no	no	no	yes	eye trauma	no	long	timo & diamox	31.8	19.8	37.2	27.2	23.1	19.8
390	male	55	rural	daily worker	no	no	yes	no	ocular infection	no	medium	timolol	17.3	19.6	23.1	31.8	37.2	27.2
391	male	75	rural	farmer	no	no	yes	yes	cataract	yes	long	timo & pilo	50.6	43.4	60.8	81.7	81.7	81.7
392	female	56	urban	other	no	no	yes	yes	corneal scar	no	medium	timo & diamox	37.2	23.1	27.2	23.1	19.6	18
393	male	68	rural	farmer	no	yes	no	yes	cataract	yes	long	timo & pilo	46.5	27.2	27.2	37.2	43.4	50.2
394	male	46	rural	farmer	no	yes	no	no	other	no	long	timo & pilo	37.2	29.4	43.4	23.1	27.2	24.4
395	male	66	rural	farmer	no	yes	yes	no	corneal scar	no	short	timo,diamox & pilo	37.2	50.6	37.2	37.2	40.4	34.4
396	male	30	urban	other	yes	yes	no	yes	other	no	long	timo & pilo	37.2	31.8	27.2	31.8	23.2	25
397	male	76	urban	farmer	no	no	yes	no	cataract	yes	long	timo & pilo	37.2	31.8	34.4	27.2	23.1	25.1
398	male	48	urban	civil servant	no	yes	no	no	cataract	yes	long	timo & pilo	25.1	50.6	23.1	27.2	21.6	27.2
399	male	50	urban	civil servant	no	no	no	no	no	no	long	timo & pilo	37.2	27.2	27.2	37.2	34.5	29.8
400	female	52	urban	other	no	yes	no	no	other	no	long	timo & pilo	19.6	16.5	19.6	23.1	21.3	19.6
401	male	61	rural	farmer	no	yes	no	no	eye trauma	no	medium	pilocarpin	25.1	27.2	31.8	39.1	43.4	22
402	male	60	rural	farmer	no	yes	no	no	no	no	long	timo & pilo	37.2	19.6	25.1	37.2	31.8	23.1
403	female	36	urban	civil servant	no	no	no	no	no	no	medium	timo & pilo	31.8	27.2	23.1	31.8	37.2	13.8
404	male	72	rural	farmer	no	yes	no	no	cataract	no	medium	timo,diamox & pilo	37.2	43.4	50.6	68.3	81.7	26
405	male	63	rural	farmer	no	yes	no	no	other	no	medium	timo & pilo	37.2	37.2	50.6	54.7	59.1	25
406	male	66	rural	merchant	no	yes	no	no	other	no	medium	timo & pilo	43.4	43.1	37.2	23.1	23.1	23.1
407	male	74	rural	farmer	no	no	no	no	other	no	medium	timo & pilo	31.8	37.2	40.2	59.1	59.1	81.7
408	female	45	rural	other	no	no	no	no	no	no	long	timolol	11.5	27.2	13.6	37.2	50.6	19.6
409	female	44	urban	civil servant	no	yes	yes	no	no	no	medium	timo & pilo	31.8	19.6	17.3	17.3	23.1	21.3
410	male	68	rural	farmer	no	no	yes	yes	cataract	no	long	timo & pilo	43.4	43.4	50.6	46.7	39.4	22
411	male	67	rural	farmer	no	yes	no	yes	cataract	no	medium	timo & pilo	54.2	50.6	68.1	81.7	81.7	81.7
412	male	72	rural	farmer	no	yes	yes	yes	other	no	short	timo,diamox & pilo	43.4	50.6	81.7	81.7	81.7	81.7
413	male	58	rural	farmer	no	yes	no	yes	no	no	long	timo,diamox & pilo	50.2	43.7	37.2	25	28.8	21.5
414	female	60	urban	other	no	no	no	no	other	no	long	timo & pilo	16.5	16.5	19.6	16.5	19.6	19.6
415	male	70	rural	farmer	no	yes	no	no	other	no	long	timo & pilo	43.4	50.6	50.6	37.2	27.2	34.3
416	male	59	rural	farmer	no	yes	no	no	other	no	medium	timo,diamox & pilo	46.9	43.4	46.9	59.1	37.2	40.7
417	female	32	urban	other	no	yes	no	no	eye trauma	no	long	timo,diamox & pilo	27.2	23.1	23.1	27.2	31.8	19.6
418	male	72	urban	other	no	no	yes	yes	cataract	yes	long	timo,diamox & pilo	31.8	37.2	46.9	31.8	50.2	37.2
419	male	68	rural	farmer	no	no	no	no	no	no	short	timo,diamox & pilo	37.2	37.2	43.4	31.8	29.4	31.8
420	female	66	urban	other	no	no	yes	no	other	no	short	timolol	31.8	37.2	31.8	21.2	27.2	31.8
421	female	50	rural	farmer	no	yes	no	yes	other	no	long	timo & pilo	50.6	31.8	59.1	50.6	37.2	37.2
422	male	46	urban	civil servant	no	yes	no	no	no	no	long	timo & pilo	31.8	31.8	27.2	37.2	27.2	21.2
423	male	60	urban	civil servant	no	no	no	no	no	no	long	timolol	11.5	16.5	11.5	15.1	19.6	65
424	male	44	urban	civil servant	no	no	no	no	other	no	medium	timo & pilo	16.5	27.2	27.2	29.4	29.1	31.7
425	male	42	urban	civil servant	no	no	no	no	no	no	medium	timolol	21.3	19.6	16.5	19.6	21.4	23.5
426	male	72	urban	merchant	yes	yes	no	no	no	no	short	timo & pilo	31.8	31.8	29.6	31.8	37.2	40.2
427	male	65	rural	farmer	no	yes	no	no	no	no	short	timo & pilo	31.8	31.8	31.8	21.3	37.2	43.4
428	male	60	rural	farmer	no	yes	no	no	no	no	long	timo & pilo	37.2	19.6	25.1	37.2	31.8	23.1
429	female	36	urban	civil servant	no	no	no	no	no	no	medium	timo & pilo	31.8	27.2	23.1	31.8	37.2	13.8
430	male	72	rural	farmer	no	yes	no	no	cataract	no	medium	timo,diamox & pilo	37.2	43.4	50.6	68.3	81.7	14
431	male	63	rural	farmer	no	yes	no	no	other	no	medium	timo & pilo	37.2	37.2	50.6	54.7	59.1	64.8
432	male	66	rural	merchant	no	yes	no	no	other	no	medium	timo & pilo	43.4	43.1	37.2	23.1	23.1	23.1
433	male	74	rural	farmer	no	no	no	no	other	no	medium	timo & pilo	31.8	37.2	40.2	59.1	59.1	81.7
434	female	45	rural	other	no	no	no	no	no	no	medium	timolol	11.5	27.2	13.6	37.2	50.6	19.6
435	female	44	urban	civil servant	no	yes	yes	no	no	no	medium	timo & pilo	31.8	19.6	17.3	17.3	23.1	21.3
436	male	47	urban	other	no	no	yes	yes	other	no	medium	timo & pilo	43.4	43.4	50.6	12.8	47.6	50.4
437	male	67	rural	farmer	no	yes	no	no	cataract	no	medium	timo & pilo	54.2	50.6	81.7	81.7	17.6	81.7
438	male	72	rural	farmer	no	yes	yes	yes	other	no	short	timo,diamox & pilo	43.4	50.6	81.7	81.7	81.7	81.7
439	male	58	rural	farmer	no	yes	no	yes	no	no	medium	timo,diamox & pilo	50.2	43.7	37.2	25	28.8	17.5
440	female	60	urban	other	no	no	no	no	other	no	medium	timo & pilo	16.5	16.5	19.6	16.5	19.6	19.6
441	male	70	rural	farmer	no	yes	no	no	other	no	medium	timo & pilo	43.4	50.6	50.6	37.2	27.2	15
442	male	59	rural	farmer	no	yes	no	no	other	no	medium	timo,diamox & pilo	46.9	43.4	46.9	59.1	18	54.6
443	female	32	urban	other	no	yes	no	no	eye trauma	no	medium	timo,diamox & pilo	27.2	23.1	23.1	27.2	31.8	19.6
444	male	72	urban	other	no	no	yes	yes	cataract	yes	long	timo,diamox & pilo	31.8	37.2	46.9	31.8	50.2	37.2
445	male	72	rural	farmer	no	no	no	no	no	no	short	timo,diamox & pilo	31.8	37.2	68.3	81.7	50.6	43.4
446	male	59	rural	daily worker	no	yes	no	no	no	no	short	timo,diamox & pilo	46.9	43.4	46.9	59.1	64.3	18
447	male	58	rural	farmer	no	yes	no	yes	other	no	short	timo,diamox & pilo	43.4	37.2	50.2	40.6	37.2	40.6
448	male	55	urban	other	yes	yes	yes	no	no	no	long	timo & pilo	37.2	27.2	19.6	37.2	27.2	27.2
449	male	50	rural	daily worker	no	yes	no	no	eye trauma	no	short	timo,diamox & pilo	37.2	23.1	27.2	43.4	15.6	49.4
450	male	47	rural	farmer	no	yes	no	no	no	no	long	timo,diamox & pilo	37.2	50.6	43.4	31.8	36.7	19
451	female	45	urban	other	no	yes	no	no	other	no	long	timo & pilo	17.3	19.6	23.1	31.8	37.2	27.2
452	male	55	rural	daily worker	no	yes	no	no	cataract	yes	long	timo & pilo	29.4	19.8	27.2	21.8	21.3	19.8
453	male	60	rural	farmer	no	yes	no	no	other	no	long	timo & pilo	25.1	18	16.5	23.1	21.3	19.6
454	male	75	rural	daily worker	no	yes	no	yes	cataract	yes	medium	timo & pilo	27.2	33.5	43.4	37.2	46.8	40.6
455	male	69	urban	civil servant	no	yes	no	no	cataract	yes	long	timo,diamox & pilo	31.8	27.2	31.8	27.2	19.6	19.6
456	female	72	rural	other	no	no	no	no	cataract	yes	medium	timo & pilo	23.1	31.8	23.1	31.8	35.6	18.5
457	male	64	rural	daily worker	no	yes	no	no	other	no	medium	timo,diamox & pilo	50.6	43.4	43.4	31.8	37.2	37.2
458	male	65	rural	farmer	no	no	no	no	no	no	short	timo,diamox & pilo	37.2	37.2	43.4	31.8	29.4	31.8
459	female	64	urban	other	no	no	yes	no	other	no	short	timolol	31.8	37.2	31.8	21.2	27.2	31.8
460	female	50	urban	civil servant	no	no	no	no	other	no	long	timo & pilo	50.6	31.8	59.1	50.6	37.2	37.2
461	male	46	urban	civil servant	no	yes	no	no	no	no	long	timo & pilo	31.8	31.8	27.2	37.2	27.2	21.2
462	male	45	rural	farmer	no	yes	no	no	other	no	short	timo,diamox & pilo	37.2	50.6	37.2	37.2	17.5	31.4
463	male	54	rural	daily worker	no	yes	no	no	no	no	long	pilocarpin	17.3	17.2	16.5	16.5	17.3	16.5
464	male	65	rural	farmer	no	yes	no	no	no	no	medium	timo,diamox & pilo	37.2	37.2	31.8	37.2	37.2	37.2
465	male	60	rural	farmer	no	yes	no	no	no	no	medium	timo,diamox & pilo	50.6	46.9	46.9	50.6	68.3	81.7
466	male	73	rural	merchant	no	no	no	no	no	no	medium	timo & pilo	37.2	40.2	13.6	16.5	19.6	16.5
467	female	55	rural	merchant	no	yes	no	no	no	no	medium	timo & pilo	31.8	19.6	13.6	20.6	27.2	20.6
468	male	55	rural	merchant	no	yes	no	no	other	no	medium	timo & pilo	31.8	37.2	43.4	43.4	43.4	37.2
469	female	40	urban	civil servant	no	no	no	no	other	no	medium	pilocarpin	16.5	19.6	21.3	23	21.3	25
470	male	46	urban	civil servant	no	no	no	no	other	no	long	timo & pilo	21.3	29.4	27.2	23.1	16.5	37.2
471	male	72	urban	merchant	yes	yes	no	no	no	no	short	timo & pilo	31.8	31.8	29.6	31.8	37.2	40.2
472	male	69	rural	farmer	no	yes	no	no	no	no	short	timo & pilo	31.8	31.8	31.8	21.3	37.2	43.4
473	male	46	rural	farmer	no	yes	no	no	other	no	long	timo & pilo	37.2	29.4	43.4	23.1	18	21
474	male	70	rural	farmer	no	yes	no	no	no	no	medium	timo & pilo	27.2	31.8	27.2	31.8	37.2	50.6
475	male	65	rural	merchant	no	no	no	no	no	no	short	timo,diamox & pilo	37.8	27.2	27.2	37.2	40.2	40.2
476	male	72	rural	merchant	no	no	no	no	no	no	long	timo & pilo	17.3	19.6	27.2	34.4	19.6	27.2
477	male	60	urban	merchant	no	no	yes	no	no	no	long	timo,diamox & pilo	19.6	17.3	16	23.1	37.2	21.3
478	female	60	rural	merchant	no	no	no	no	other	no	short	timo,diamox & pilo	23.1	27.2	23.1	29.6	31.8	29.6
479	female	58	urban	merchant	no	no	no	no	no	no	short	timo & pilo	37.2	43.1	25.1	37.2	37.2	34.4
480	male	46	urban	other	no	no	no	no	no	no	short	timolol	29.4	29.6	27.2	23.1	19.6	19.6
481	male	76	urban	farmer	no	no	no	no	other	no	long	timo & pilo	16.5	19.6	27.2	29.4	31.2	19
482	female	62	rural	merchant	no	no	no	no	no	no	short	timo,diamox & pilo	23.1	37.2	31.8	37.2	29.6	31.8
483	male	60	rural	other	no	yes	no	no	no	no	long	timolol	21.3	23.1	16.5	37.5	27.2	25.1
484	male	48	rural	daily worker	no	yes	no	no	no	no	medium	timo & pilo	29.4	27.2	29.4	27.2	31.8	37.2
485	male	80	rural	farmer	no	no	no	no	other	no	short	pilocarpin	37.2	37.2	43.4	50.6	40.2	43.4
486	male	52	urban	other	no	no	no	no	no	no	long	timolol	13.8	16.5	19.6	19.6	23.1	21.3
487	male	49	urban	other	no	yes	no	no	other	no	long	timo & pilo	13.8	19.6	21.3	19.6	16.5	19.6
488	female	35	rural	merchant	no	no	no	no	other	no	short	timo,diamox & pilo	43.4	37.2	29.4	21.3	27.2	21.3
489	male	77	urban	other	no	no	no	no	other	no	long	timo & pilo	23.1	16.5	23.1	23.1	27.2	40.2
490	male	30	urban	other	yes	yes	no	no	no	no	long	timo & pilo	37.2	31.8	27.2	24.6	26	21.3
491	female	46	urban	civil servant	no	no	no	no	no	no	medium	timo & pilo	19.6	21.3	21.2	19.2	17.3	17.3
492	female	65	urban	civil servant	no	yes	yes	no	no	no	medium	timo,diamox & pilo	29.4	27.2	31.8	31.2	37.8	39.4
493	male	64	urban	other	no	no	yes	yes	no	no	medium	timo & pilo	27.2	23.2	21.3	27.2	21.3	25.1
494	male	60	urban	other	yes	yes	yes	no	no	no	short	timo & pilo	30.8	29.4	29.6	31.2	29.4	27.2
495	female	55	urban	other	no	yes	no	no	no	no	medium	timo & pilo	31.1	27.2	29.6	31.3	29.6	27.2
496	female	64	rural	other	no	yes	yes	yes	no	no	long	timo & pilo	37.5	37.2	40.2	46.9	40.2	43.4
497	female	56	rural	other	no	no	no	yes	no	no	medium	timo,diamox & pilo	23.1	23.1	27.2	21.3	24.4	29.4
498	male	66	rural	farmer	no	no	yes	yes	ocular infection	no	medium	timo,diamox & pilo	31.2	29.8	27.2	31.7	37.2	33.3
499	male	48	urban	merchant	yes	yes	yes	no	no	no	short	timo,diamox & pilo	23.1	27.2	21.2	21.3	21.3	19.6
500	male	78	rural	farmer	no	no	yes	yes	cataract	yes	long	timo,diamox & pilo	31.8	37.2	37.2	46.9	44.2	50.6
501	female	68	rural	farmer	no	no	yes	yes	cataract	yes	long	timo,diamox & pilo	27.3	26.8	31.2	32.8	37.2	40.2
502	male	68	rural	farmer	no	yes	yes	yes	no	no	medium	timo,diamox & pilo	31.1	27.3	29.2	31.8	34.4	37.2
503	male	76	rural	farmer	no	no	yes	yes	cataract	yes	long	timo,diamox & pilo	37.7	38.2	37.1	40.2	39.1	44.5
504	female	64	rural	farmer	no	no	yes	yes	cataract	no	long	timo,diamox & pilo	36.6	31.2	33.3	36.6	37.2	38.3
505	male	72	rural	farmer	no	yes	yes	no	cataract	yes	long	timo,diamox & pilo	37.2	34.6	35.1	37.6	40.6	46.4
506	male	38	urban	daily worker	no	yes	no	no	no	no	short	timolol	16.5	17.3	19.4	17.1	20.1	19.4
507	female	44	rural	farmer	no	yes	no	no	no	no	short	timo & pilo	20.1	19.6	17.2	19.4	20.8	19.4
508	male	40	urban	civil servant	no	no	no	no	no	no	medium	pilocarpin	20.3	19.1	21.2	19.6	18.6	21.7
509	female	44	urban	other	no	no	no	no	no	no	medium	timolol	19.6	17.3	19.6	20.1	21.3	22.8
510	male	48	urban	civil servant	no	yes	no	no	cataract	yes	long	timo & pilo	25.1	50.6	23.1	27.2	21	24
511	female	48	rural	farmer	no	no	no	no	no	no	medium	timolol	20.6	21.3	27.2	24.4	27.2	20.6
512	female	50	urban	civil servant	no	no	yes	no	no	no	long	timolol	20.7	21	27.4	23.9	20.4	20.7
513	male	40	urban	civil servant	no	no	yes	yes	no	no	long	timo & pilo	20.7	27.4	23.9	19.7	27.4	27.4
514	male	68	urban	other	no	no	yes	yes	no	no	long	timo & pilo	31.2	34.6	33.3	31.2	35.1	37.6
515	female	66	rural	farmer	no	no	no	yes	no	no	long	timo & pilo	21.3	23.1	24.5	21.3	24.4	27.2
516	female	38	urban	civil servant	no	no	no	no	no	no	short	pilocarpin	20.7	21.3	21	20.7	21	19.7
517	male	62	urban	other	yes	yes	no	no	ocular infection	no	short	timolol	33.6	35.4	36.6	31.2	33.6	34.2
518	female	46	rural	farmer	no	no	no	no	other	no	medium	pilocarpin	31.8	29.6	21.3	23.1	19.6	21.3
519	female	65	rural	daily worker	no	no	no	yes	eye trauma	no	long	timo & pilo	26.5	24.2	23	27.1	31.9	33.8
520	male	65	rural	merchant	no	yes	yes	no	corneal scar	no	medium	timo,diamox & pilo	38.3	37.2	40.6	46.9	40.2	43.4
521	male	64	urban	merchant	no	no	yes	yes	no	no	medium	timo & pilo	29.2	31.8	37.2	34.4	40.6	36.6
522	female	60	rural	farmer	no	no	yes	yes	no	no	long	timo & pilo	39.1	36.5	37.7	46.4	49.3	50.6
523	female	70	urban	other	no	no	yes	no	cataract	yes	long	timo & pilo	39.4	38.3	36.8	37.1	40.6	37.1
524	male	48	urban	other	no	yes	no	no	other	no	medium	timo & pilo	20.3	24.5	23.9	21.3	23.1	20.7
525	male	66	urban	merchant	no	no	yes	no	corneal scar	no	long	timo & pilo	43.4	43.1	37.2	31.8	37.2	37.2
526	female	42	urban	merchant	no	no	yes	yes	no	no	long	timolol	40.6	37.2	46.9	48.6	50.3	50.6
527	female	32	urban	civil servant	no	no	no	yes	no	no	medium	timo & pilo	31.2	33.6	33.8	31.2	33.8	43.4
528	male	40	urban	civil servant	yes	yes	no	no	other	no	medium	timo & pilo	31.9	29	31.9	27	27.8	27
529	male	38	urban	civil servant	no	no	yes	yes	no	no	short	timo,diamox & pilo	27.4	37.7	36.6	29	31.1	35.1
530	male	70	rural	farmer	no	no	no	no	cataract	yes	long	timo,diamox & pilo	40.2	46.4	40.2	43.4	50.6	68.3
531	male	65	urban	other	no	no	no	yes	no	no	long	timo & pilo	36.9	43.1	29.6	31.8	31.8	27.2
532	female	48	rural	farmer	no	yes	no	no	no	no	medium	timo & pilo	31.8	37.2	29.4	21.2	25.1	21.3
533	female	40	rural	farmer	no	no	no	no	eye trauma	no	medium	timo & diamox	29.8	27.2	23.1	25	22.8	26.5
534	male	37	urban	other	no	yes	no	yes	no	no	medium	timo & pilo	27.1	29.2	27.2	24.4	27.2	27.2
535	female	65	urban	other	no	no	yes	yes	cataract	no	long	timo,diamox & pilo	43.4	42	46.6	42.1	46.6	49.3
536	female	45	urban	daily worker	no	no	no	yes	eye trauma	no	medium	timo & pilo	31.8	29.6	31.8	32	37.1	40.3
537	male	60	urban	daily worker	yes	yes	no	no	other	no	medium	pilocarpin	37.8	37.2	31.8	37.2	33.4	37.2
538	male	56	urban	daily worker	no	yes	yes	no	other	no	medium	timolol	43.4	40.2	46.6	41.5	43.2	46.8
539	male	70	urban	other	no	no	yes	no	cataract	yes	long	timo & pilo	50.4	50.6	68.3	50.6	50.4	46.9
540	male	60	urban	civil servant	no	no	no	no	no	no	long	timolol	11.5	16.5	11.5	15.1	19.6	16.5
541	male	44	urban	civil servant	no	no	no	no	other	no	medium	timo & pilo	16.5	27.2	27.2	29.4	29.1	31.7
542	male	42	urban	civil servant	no	no	no	no	no	no	medium	timolol	21.3	19.6	16.5	19.6	21.4	23.5
543	male	54	urban	other	no	no	yes	no	other	no	medium	timo & pilo	31.8	37.2	40.2	31.8	34.3	37.1
544	male	69	rural	farmer	no	no	no	no	cataract	no	long	timo,diamox & pilo	23.1	43.4	37.2	43.4	33.6	37.2
545	male	66	rural	farmer	no	no	no	yes	cataract	no	medium	timo & pilo	50.6	37.2	37.2	54.7	59.1	50.1
546	male	74	rural	farmer	no	no	yes	yes	cataract	yes	long	timo & pilo	68.3	31.8	37.2	50.6	43.4	81.7
547	male	65	rural	farmer	no	no	no	no	other	no	medium	timo & pilo	37.2	31.8	46.9	43.4	27.2	31.1
548	female	38	urban	civil servant	no	no	no	no	other	no	short	timo & pilo	19.6	23.1	23.1	27.1	31.8	23.8
549	male	40	urban	civil servant	no	no	no	yes	no	no	medium	timolol	27.2	23.1	23.1	26.9	23.1	23.8
550	male	60	urban	other	no	no	yes	yes	other	no	long	timo,diamox & pilo	50.6	47.4	27.2	31.8	43.4	31.8
551	female	45	urban	civil servant	no	no	no	yes	no	no	medium	timo & pilo	37.2	23.1	37.2	34.4	16.5	27.2
552	male	58	rural	farmer	no	yes	no	yes	corneal scar	no	medium	timo,diamox & pilo	31.8	27.2	27.2	37.2	27.2	21.2
553	male	54	urban	merchant	no	no	no	no	no	no	medium	timolol	27.3	18.4	16.5	17.3	16.5	16.5
554	female	46	urban	other	no	no	no	yes	no	no	long	timo & pilo	31.8	31.8	27.2	37.2	29.4	34.6
555	male	46	urban	other	no	no	yes	yes	no	no	medium	timo & pilo	37.2	29.4	31.8	43.4	31.8	37.2
556	female	56	urban	civil servant	no	no	no	yes	other	no	long	timo,diamox & pilo	31.8	37.2	27.2	19.6	20	19.6
557	female	48	urban	other	no	no	no	no	other	no	medium	timo & diamox	27.2	19.6	23.1	23.1	27.2	16.5
558	male	54	rural	farmer	no	yes	yes	no	ocular infection	no	medium	timo & pilo	59.1	46.9	43.4	46.9	39.8	37.2
559	male	56	urban	civil servant	no	yes	no	no	eye trauma	no	long	timo,diamox & pilo	50.2	43.4	37.2	46.5	27.2	27.2
560	female	45	urban	other	no	no	no	no	other	no	long	timo & pilo	19.6	19.6	16.5	19.6	21.3	19.6
561	male	50	urban	other	no	yes	no	no	no	no	medium	timo & pilo	29.4	19.8	27.2	21.8	21.3	19.8
562	male	60	urban	other	no	yes	no	no	eye trauma	no	long	timo,diamox & pilo	19.6	31.8	16.5	21.2	19.6	19.6
563	female	56	urban	civil servant	no	yes	no	no	other	no	long	timo,diamox & pilo	17.3	19.6	19.6	19.6	21.2	23.1
564	male	58	urban	other	no	yes	yes	no	cataract	yes	long	timo & pilo	16.5	23.1	19.6	16.5	16.5	19.6
565	male	52	urban	merchant	no	no	no	yes	no	no	medium	timolol	31.8	31.8	37.2	34.4	36.2	29.6
566	male	56	urban	other	no	no	yes	yes	corneal scar	no	short	timo & pilo	37.2	37.2	43.4	29.4	31.8	29.4
567	female	46	urban	civil servant	no	no	no	no	ocular infection	no	long	timo & pilo	37.2	23.1	37.2	34.4	16.5	27.2
568	male	50	urban	other	yes	yes	no	no	other	no	long	timo & pilo	31.8	27.2	27.2	37.2	27.2	21.2
569	female	48	urban	other	no	yes	no	no	other	no	long	pilocarpin	17.3	12.2	16.5	17.3	18.5	16.5
570	female	46	rural	farmer	no	yes	yes	no	eye trauma	no	medium	timolol	37.2	37.2	34.5	26.9	31.2	31.8
571	male	38	rural	daily worker	no	yes	no	no	other	no	medium	timolol	37.2	40.2	19.6	13.6	16.5	16.5
572	female	36	urban	civil servant	no	no	no	yes	no	no	medium	timo & pilo	37.2	19.6	13.6	20.6	19.6	23.3
573	male	56	urban	other	no	yes	yes	no	eye trauma	no	short	timo & pilo	43.4	37.2	31.8	43.4	50.6	46.7
574	male	61	rural	farmer	no	yes	no	no	eye trauma	no	short	pilocarpin	25.1	27.2	31.8	39.1	43.4	28
575	female	56	urban	merchant	no	no	yes	no	other	no	long	timolol	16.5	19.6	21.3	25	27.1	23.4
576	female	42	urban	other	no	no	no	no	corneal scar	no	medium	timo & pilo	19.6	31.8	19.6	16.5	16.5	37.2
577	female	46	urban	civil servant	no	no	yes	no	corneal scar	no	medium	timo & pilo	25.1	18	16.5	23.1	21.3	19.6
578	male	52	rural	daily worker	no	yes	no	no	no	no	long	timo & pilo	19.6	16.5	19.6	23.1	26.4	24
579	male	69	urban	other	no	yes	yes	yes	cataract	yes	long	timo,diamox & pilo	59.1	46.9	43.4	46.9	31.8	29.4
580	male	40	urban	civil servant	no	yes	yes	no	no	no	medium	pilocarpin	13.8	19.6	23.1	19.6	19.6	21
581	female	44	urban	merchant	no	no	no	yes	no	no	long	timo & diamox	37.2	29.4	27.2	16.5	27.2	21.3
582	female	44	urban	merchant	no	no	yes	no	eye trauma	no	short	pilocarpin	31.8	31.8	29.6	31.8	37.2	40.2
583	female	52	rural	merchant	no	no	no	yes	eye trauma	no	medium	timo & diamox	37.2	21.3	43.4	31.8	43.4	43.4
584	female	65	rural	farmer	no	no	no	yes	ocular infection	no	medium	timo & pilo	50.6	37.2	50.6	81.7	81.7	81.7
585	male	56	rural	farmer	no	yes	no	no	eye trauma	no	medium	pilocarpin	27.2	37.8	37.2	40.2	46.7	31.8
586	female	37	urban	civil servant	no	no	yes	no	other	no	short	timo & pilo	19.6	23.1	27.2	23.1	37.2	34.4
587	male	40	urban	civil servant	no	no	no	no	eye trauma	no	short	pilocarpin	16.5	17.3	16.5	31.8	25.1	23.1
588	female	45	rural	farmer	no	yes	no	yes	eye trauma	no	short	timolol	37.2	37.2	34.4	25.1	43.1	37.2
589	male	64	urban	other	no	no	yes	no	eye trauma	no	long	pilocarpin	31.8	37.2	64	23.1	22.7	21
590	female	44	urban	other	no	no	yes	no	other	no	long	timolol	17.3	17.2	16.5	16.5	17.3	16.5
591	male	50	urban	civil servant	no	no	no	no	no	no	long	timo & pilo	37.2	31.2	29.2	22.8	34.2	37.2
592	male	48	urban	merchant	yes	yes	yes	no	other	no	medium	pilocarpin	31.8	27.2	27.2	37.2	27.2	21.2
593	male	60	rural	farmer	no	yes	no	yes	other	no	long	timo & diamox	31.8	31.8	27.2	37.2	21.2	19.6
594	female	58	urban	merchant	no	no	yes	no	ocular infection	no	medium	timo & diamox	50.6	31.8	59.1	50.6	37.2	34.4
595	female	50	rural	farmer	no	no	no	no	eye trauma	no	medium	timolol	23.1	31.8	23.1	16.5	19.6	16.5
596	female	44	urban	civil servant	no	yes	no	no	ocular infection	no	short	timolol	31.8	27.2	31.8	27.2	19.6	19.6
597	male	42	urban	civil servant	no	yes	no	yes	corneal scar	no	medium	timo & diamox	19.6	31.8	27.2	19.6	19.6	18.6
598	female	47	rural	farmer	no	no	no	yes	eye trauma	no	long	timo & diamox	31.8	19.8	37.2	27.2	23.1	19.8
599	male	55	rural	daily worker	no	no	yes	no	ocular infection	no	medium	timolol	17.3	19.6	23.1	31.8	37.2	27.2
600	male	75	rural	farmer	no	no	yes	yes	cataract	yes	long	timo & pilo	50.6	43.4	60.8	81.7	81.7	81.7
601	female	56	urban	other	no	no	yes	yes	corneal scar	no	medium	timo & diamox	37.2	23.1	27.2	23.1	19.6	18
602	male	68	rural	farmer	no	yes	no	yes	cataract	yes	long	timo & pilo	46.5	27.2	27.2	37.2	43.4	50.2
603	male	46	rural	farmer	no	yes	no	no	other	no	long	timo & pilo	37.2	29.4	43.4	23.1	27.2	24.4
604	male	66	rural	farmer	no	yes	yes	no	corneal scar	no	short	timo,diamox & pilo	37.2	50.6	37.2	37.2	40.4	34.4
605	male	30	urban	other	yes	yes	no	yes	other	no	long	timo & pilo	37.2	31.8	27.2	31.8	23.2	25
606	male	76	urban	farmer	no	no	yes	no	cataract	yes	long	timo & pilo	37.2	31.8	34.4	27.2	23.1	25.1
607	male	48	urban	civil servant	no	yes	no	no	cataract	yes	long	timo & pilo	25.1	50.6	23.1	27.2	21.6	27.2
608	male	50	urban	civil servant	no	no	no	no	no	no	long	timo & pilo	37.2	27.2	27.2	37.2	34.5	29.8
609	female	52	urban	other	no	yes	no	no	other	no	long	timo & pilo	19.6	16.5	19.6	23.1	21.3	19.6
610	male	61	rural	farmer	no	yes	no	no	eye trauma	no	medium	pilocarpin	25.1	27.2	31.8	39.1	43.4	22
611	male	60	rural	farmer	no	yes	no	no	no	no	long	timo & pilo	37.2	19.6	25.1	37.2	31.8	23.1
612	female	36	urban	civil servant	no	no	no	no	no	no	medium	timo & pilo	31.8	27.2	23.1	31.8	37.2	13.8
613	male	72	rural	farmer	no	yes	no	no	cataract	no	medium	timo,diamox & pilo	37.2	43.4	50.6	68.3	81.7	26
614	male	63	rural	farmer	no	yes	no	no	other	no	medium	timo & pilo	37.2	37.2	50.6	54.7	59.1	25
615	male	66	rural	merchant	no	yes	no	no	other	no	medium	timo & pilo	43.4	43.1	37.2	23.1	23.1	23.1
616	male	74	rural	farmer	no	no	no	no	other	no	medium	timo & pilo	31.8	37.2	40.2	59.1	59.1	81.7
617	female	45	rural	other	no	no	no	no	no	no	long	timolol	11.5	27.2	13.6	37.2	50.6	19.6
618	female	44	urban	civil servant	no	yes	yes	no	no	no	medium	timo & pilo	31.8	19.6	17.3	17.3	23.1	21.3
619	male	68	rural	farmer	no	no	yes	yes	cataract	no	long	timo & pilo	43.4	43.4	50.6	46.7	39.4	22
620	male	67	rural	farmer	no	yes	no	yes	cataract	no	medium	timo & pilo	54.2	50.6	68.1	81.7	81.7	81.7
621	male	72	rural	farmer	no	yes	yes	yes	other	no	short	timo,diamox & pilo	43.4	50.6	81.7	81.7	81.7	81.7
622	male	58	rural	farmer	no	yes	no	yes	no	no	long	timo,diamox & pilo	50.2	43.7	37.2	25	28.8	21.5
623	female	60	urban	other	no	no	no	no	other	no	long	timo & pilo	16.5	16.5	19.6	16.5	19.6	19.6
624	male	70	rural	farmer	no	yes	no	no	other	no	long	timo & pilo	43.4	50.6	50.6	37.2	27.2	34.3
625	male	59	rural	farmer	no	yes	no	no	other	no	medium	timo,diamox & pilo	46.9	43.4	46.9	59.1	37.2	40.7
626	female	32	urban	other	no	yes	no	no	eye trauma	no	long	timo,diamox & pilo	27.2	23.1	23.1	27.2	31.8	19.6
627	male	72	urban	other	no	no	yes	yes	cataract	yes	long	timo,diamox & pilo	31.8	37.2	46.9	31.8	50.2	37.2
628	male	68	rural	farmer	no	no	no	no	no	no	short	timo,diamox & pilo	37.2	37.2	43.4	31.8	29.4	31.8
629	female	66	urban	other	no	no	yes	no	other	no	short	timolol	31.8	37.2	31.8	21.2	27.2	31.8
630	female	50	rural	farmer	no	yes	no	yes	other	no	long	timo & pilo	50.6	31.8	59.1	50.6	37.2	37.2
631	male	46	urban	civil servant	no	yes	no	no	no	no	long	timo & pilo	31.8	31.8	27.2	37.2	27.2	21.2
632	male	60	urban	civil servant	no	no	no	no	no	no	long	timolol	11.5	16.5	11.5	15.1	19.6	65
633	male	44	urban	civil servant	no	no	no	no	other	no	medium	timo & pilo	16.5	27.2	27.2	29.4	29.1	31.7
634	male	42	urban	civil servant	no	no	no	no	no	no	medium	timolol	21.3	19.6	16.5	19.6	21.4	23.5
635	male	72	urban	merchant	yes	yes	no	no	no	no	short	timo & pilo	31.8	31.8	29.6	31.8	37.2	40.2
636	male	65	rural	farmer	no	yes	no	no	no	no	short	timo & pilo	31.8	31.8	31.8	21.3	37.2	43.4
637	male	60	rural	farmer	no	yes	no	no	no	no	long	timo & pilo	37.2	19.6	25.1	37.2	31.8	23.1
638	female	36	urban	civil servant	no	no	no	no	no	no	medium	timo & pilo	31.8	27.2	23.1	31.8	37.2	13.8
639	male	72	rural	farmer	no	yes	no	no	cataract	no	medium	timo,diamox & pilo	37.2	43.4	50.6	68.3	81.7	14
640	male	63	rural	farmer	no	yes	no	no	other	no	medium	timo & pilo	37.2	37.2	50.6	54.7	59.1	64.8
641	male	66	rural	merchant	no	yes	no	no	other	no	medium	timo & pilo	43.4	43.1	37.2	23.1	23.1	23.1
642	male	74	rural	farmer	no	no	no	no	other	no	medium	timo & pilo	31.8	37.2	40.2	59.1	59.1	81.7
643	female	45	rural	other	no	no	no	no	no	no	medium	timolol	11.5	27.2	13.6	37.2	50.6	19.6
644	female	44	urban	civil servant	no	yes	yes	no	no	no	medium	timo & pilo	31.8	19.6	17.3	17.3	23.1	21.3
645	male	47	urban	other	no	no	yes	yes	other	no	medium	timo & pilo	43.4	43.4	50.6	12.8	47.6	50.4
646	male	67	rural	farmer	no	yes	no	no	cataract	no	medium	timo & pilo	54.2	50.6	81.7	81.7	17.6	81.7
647	male	72	rural	farmer	no	yes	yes	yes	other	no	short	timo,diamox & pilo	43.4	50.6	81.7	81.7	81.7	81.7
648	male	58	rural	farmer	no	yes	no	yes	no	no	medium	timo,diamox & pilo	50.2	43.7	37.2	25	28.8	17.5
649	female	60	urban	other	no	no	no	no	other	no	medium	timo & pilo	16.5	16.5	19.6	16.5	19.6	19.6
650	male	70	rural	farmer	no	yes	no	no	other	no	medium	timo & pilo	43.4	50.6	50.6	37.2	27.2	15
651	male	59	rural	farmer	no	yes	no	no	other	no	medium	timo,diamox & pilo	46.9	43.4	46.9	59.1	18	54.6
652	female	32	urban	other	no	yes	no	no	eye trauma	no	medium	timo,diamox & pilo	27.2	23.1	23.1	27.2	31.8	19.6
653	male	72	urban	other	no	no	yes	yes	cataract	yes	long	timo,diamox & pilo	31.8	37.2	46.9	31.8	50.2	37.2
654	male	72	rural	farmer	no	no	no	no	no	no	short	timo,diamox & pilo	31.8	37.2	68.3	81.7	50.6	43.4
655	male	59	rural	daily worker	no	yes	no	no	no	no	short	timo,diamox & pilo	46.9	43.4	46.9	59.1	64.3	18
656	male	58	rural	farmer	no	yes	no	yes	other	no	short	timo,diamox & pilo	43.4	37.2	50.2	40.6	37.2	40.6
657	male	55	urban	other	yes	yes	yes	no	no	no	long	timo & pilo	37.2	27.2	19.6	37.2	27.2	27.2
658	male	50	rural	daily worker	no	yes	no	no	eye trauma	no	short	timo,diamox & pilo	37.2	23.1	27.2	43.4	15.6	49.4
659	male	47	rural	farmer	no	yes	no	no	no	no	long	timo,diamox & pilo	37.2	50.6	43.4	31.8	36.7	19
660	female	45	urban	other	no	yes	no	no	other	no	long	timo & pilo	17.3	19.6	23.1	31.8	37.2	27.2
661	male	55	rural	daily worker	no	yes	no	no	cataract	yes	long	timo & pilo	29.4	19.8	27.2	21.8	21.3	19.8
662	male	60	rural	farmer	no	yes	no	no	other	no	long	timo & pilo	25.1	18	16.5	23.1	21.3	19.6
663	male	75	rural	daily worker	no	yes	no	yes	cataract	yes	medium	timo & pilo	27.2	33.5	43.4	37.2	46.8	40.6
664	male	69	urban	civil servant	no	yes	no	no	cataract	yes	long	timo,diamox & pilo	31.8	27.2	31.8	27.2	19.6	19.6
665	female	72	rural	other	no	no	no	no	cataract	yes	medium	timo & pilo	23.1	31.8	23.1	31.8	35.6	18.5
666	male	64	rural	daily worker	no	yes	no	no	other	no	medium	timo,diamox & pilo	50.6	43.4	43.4	31.8	37.2	37.2
667	male	65	rural	farmer	no	no	no	no	no	no	short	timo,diamox & pilo	37.2	37.2	43.4	31.8	29.4	31.8
668	female	64	urban	other	no	no	yes	no	other	no	short	timolol	31.8	37.2	31.8	21.2	27.2	31.8
669	female	50	urban	civil servant	no	no	no	no	other	no	long	timo & pilo	50.6	31.8	59.1	50.6	37.2	37.2
670	male	46	urban	civil servant	no	yes	no	no	no	no	long	timo & pilo	31.8	31.8	27.2	37.2	27.2	21.2
671	male	45	rural	farmer	no	yes	no	no	other	no	short	timo,diamox & pilo	37.2	50.6	37.2	37.2	17.5	31.4
672	male	54	rural	daily worker	no	yes	no	no	no	no	long	pilocarpin	17.3	17.2	16.5	16.5	17.3	16.5
673	male	65	rural	farmer	no	yes	no	no	no	no	medium	timo,diamox & pilo	37.2	37.2	31.8	37.2	37.2	37.2
674	male	60	rural	farmer	no	yes	no	no	no	no	medium	timo,diamox & pilo	50.6	46.9	46.9	50.6	68.3	81.7
675	male	73	rural	merchant	no	no	no	no	no	no	medium	timo & pilo	37.2	40.2	13.6	16.5	19.6	16.5
676	female	55	rural	merchant	no	yes	no	no	no	no	medium	timo & pilo	31.8	19.6	13.6	20.6	27.2	20.6
677	male	55	rural	merchant	no	yes	no	no	other	no	medium	timo & pilo	31.8	37.2	43.4	43.4	43.4	37.2
678	female	40	urban	civil servant	no	no	no	no	other	no	medium	pilocarpin	16.5	19.6	21.3	23	21.3	25
679	male	46	urban	civil servant	no	no	no	no	other	no	long	timo & pilo	21.3	29.4	27.2	23.1	16.5	37.2
680	male	72	urban	merchant	yes	yes	no	no	no	no	short	timo & pilo	31.8	31.8	29.6	31.8	37.2	40.2
681	male	69	rural	farmer	no	yes	no	no	no	no	short	timo & pilo	31.8	31.8	31.8	21.3	37.2	43.4
682	male	46	rural	farmer	no	yes	no	no	other	no	long	timo & pilo	37.2	29.4	43.4	23.1	18	21
683	male	70	rural	farmer	no	yes	no	no	no	no	medium	timo & pilo	27.2	31.8	27.2	31.8	37.2	50.6
684	male	65	rural	merchant	no	no	no	no	no	no	short	timo,diamox & pilo	37.8	27.2	27.2	37.2	40.2	40.2
685	male	72	rural	merchant	no	no	no	no	no	no	long	timo & pilo	17.3	19.6	27.2	34.4	19.6	27.2
686	male	60	urban	merchant	no	no	yes	no	no	no	long	timo,diamox & pilo	19.6	17.3	16	23.1	37.2	21.3
687	female	60	rural	merchant	no	no	no	no	other	no	short	timo,diamox & pilo	23.1	27.2	23.1	29.6	31.8	29.6
688	female	58	urban	merchant	no	no	no	no	no	no	short	timo & pilo	37.2	43.1	25.1	37.2	37.2	34.4
689	male	46	urban	other	no	no	no	no	no	no	short	timolol	29.4	29.6	27.2	23.1	19.6	19.6
690	male	76	urban	farmer	no	no	no	no	other	no	long	timo & pilo	16.5	19.6	27.2	29.4	31.2	19
691	female	62	rural	merchant	no	no	no	no	no	no	short	timo,diamox & pilo	23.1	37.2	31.8	37.2	29.6	31.8
692	male	60	rural	other	no	yes	no	no	no	no	long	timolol	21.3	23.1	16.5	37.5	27.2	25.1
693	male	48	rural	daily worker	no	yes	no	no	no	no	medium	timo & pilo	29.4	27.2	29.4	27.2	31.8	37.2
694	male	80	rural	farmer	no	no	no	no	other	no	short	pilocarpin	37.2	37.2	43.4	50.6	40.2	43.4
695	male	52	urban	other	no	no	no	no	no	no	long	timolol	13.8	16.5	19.6	19.6	23.1	21.3
696	male	49	urban	other	no	yes	no	no	other	no	long	timo & pilo	13.8	19.6	21.3	19.6	16.5	19.6
697	female	35	rural	merchant	no	no	no	no	other	no	short	timo,diamox & pilo	43.4	37.2	29.4	21.3	27.2	21.3
698	male	77	urban	other	no	no	no	no	other	no	long	timo & pilo	23.1	16.5	23.1	23.1	27.2	40.2
699	male	30	urban	other	yes	yes	no	no	no	no	long	timo & pilo	37.2	31.8	27.2	24.6	26	21.3
700	female	46	urban	civil servant	no	no	no	no	no	no	medium	timo & pilo	19.6	21.3	21.2	19.2	17.3	17.3
701	female	65	urban	civil servant	no	yes	yes	no	no	no	medium	timo,diamox & pilo	29.4	27.2	31.8	31.2	37.8	39.4
702	male	64	urban	other	no	no	yes	yes	no	no	medium	timo & pilo	27.2	23.2	21.3	27.2	21.3	25.1
703	male	60	urban	other	yes	yes	yes	no	no	no	short	timo & pilo	30.8	29.4	29.6	31.2	29.4	27.2
704	female	55	urban	other	no	yes	no	no	no	no	medium	timo & pilo	31.1	27.2	29.6	31.3	29.6	27.2
705	female	64	rural	other	no	yes	yes	yes	no	no	long	timo & pilo	37.5	37.2	40.2	46.9	40.2	43.4
706	female	56	rural	other	no	no	no	yes	no	no	medium	timo,diamox & pilo	23.1	23.1	27.2	21.3	24.4	29.4
707	male	66	rural	farmer	no	no	yes	yes	ocular infection	no	medium	timo,diamox & pilo	31.2	29.8	27.2	31.7	37.2	33.3
708	male	48	urban	merchant	yes	yes	yes	no	no	no	short	timo,diamox & pilo	23.1	27.2	21.2	21.3	21.3	19.6
709	male	78	rural	farmer	no	no	yes	yes	cataract	yes	long	timo,diamox & pilo	31.8	37.2	37.2	46.9	44.2	50.6
710	female	68	rural	farmer	no	no	yes	yes	cataract	yes	long	timo,diamox & pilo	27.3	26.8	31.2	32.8	37.2	40.2
711	male	68	rural	farmer	no	yes	yes	yes	no	no	medium	timo,diamox & pilo	31.1	27.3	29.2	31.8	34.4	37.2
712	male	76	rural	farmer	no	no	yes	yes	cataract	yes	long	timo,diamox & pilo	37.7	38.2	37.1	40.2	39.1	44.5
713	female	64	rural	farmer	no	no	yes	yes	cataract	no	long	timo,diamox & pilo	36.6	31.2	33.3	36.6	37.2	38.3
714	male	72	rural	farmer	no	yes	yes	no	cataract	yes	long	timo,diamox & pilo	37.2	34.6	35.1	37.6	40.6	46.4
715	male	38	urban	daily worker	no	yes	no	no	no	no	short	timolol	16.5	17.3	19.4	17.1	20.1	19.4
716	female	44	rural	farmer	no	yes	no	no	no	no	short	timo & pilo	20.1	19.6	17.2	19.4	20.8	19.4
717	male	40	urban	civil servant	no	no	no	no	no	no	medium	pilocarpin	20.3	19.1	21.2	19.6	18.6	21.7
718	female	44	urban	other	no	no	no	no	no	no	medium	timolol	19.6	17.3	19.6	20.1	21.3	22.8
719	male	48	urban	civil servant	no	yes	no	no	cataract	yes	long	timo & pilo	25.1	50.6	23.1	27.2	21	24
720	female	48	rural	farmer	no	no	no	no	no	no	medium	timolol	20.6	21.3	27.2	24.4	27.2	20.6
721	female	50	urban	civil servant	no	no	yes	no	no	no	long	timolol	20.7	21	27.4	23.9	20.4	20.7
722	male	40	urban	civil servant	no	no	yes	yes	no	no	long	timo & pilo	20.7	27.4	23.9	19.7	27.4	27.4
723	male	68	urban	other	no	no	yes	yes	no	no	long	timo & pilo	31.2	34.6	33.3	31.2	35.1	37.6
724	female	66	rural	farmer	no	no	no	yes	no	no	long	timo & pilo	21.3	23.1	24.5	21.3	24.4	27.2
725	female	38	urban	civil servant	no	no	no	no	no	no	short	pilocarpin	20.7	21.3	21	20.7	21	19.7
726	male	62	urban	other	yes	yes	no	no	ocular infection	no	short	timolol	33.6	35.4	36.6	31.2	33.6	34.2
727	female	46	rural	farmer	no	no	no	no	other	no	medium	pilocarpin	31.8	29.6	21.3	23.1	19.6	21.3
728	female	65	rural	daily worker	no	no	no	yes	eye trauma	no	long	timo & pilo	26.5	24.2	23	27.1	31.9	33.8
729	male	65	rural	merchant	no	yes	yes	no	corneal scar	no	medium	timo,diamox & pilo	38.3	37.2	40.6	46.9	40.2	43.4
730	male	64	urban	merchant	no	no	yes	yes	no	no	medium	timo & pilo	29.2	31.8	37.2	34.4	40.6	36.6
731	female	60	rural	farmer	no	no	yes	yes	no	no	long	timo & pilo	39.1	36.5	37.7	46.4	49.3	50.6
732	female	70	urban	other	no	no	yes	no	cataract	yes	long	timo & pilo	39.4	38.3	36.8	37.1	40.6	37.1
733	male	48	urban	other	no	yes	no	no	other	no	medium	timo & pilo	20.3	24.5	23.9	21.3	23.1	20.7
734	male	66	urban	merchant	no	no	yes	no	corneal scar	no	long	timo & pilo	43.4	43.1	37.2	31.8	37.2	37.2
735	female	42	urban	merchant	no	no	yes	yes	no	no	long	timolol	40.6	37.2	46.9	48.6	50.3	50.6
736	female	32	urban	civil servant	no	no	no	yes	no	no	medium	timo & pilo	31.2	33.6	33.8	31.2	33.8	43.4
737	male	40	urban	civil servant	yes	yes	no	no	other	no	medium	timo & pilo	31.9	29	31.9	27	27.8	27
738	male	38	urban	civil servant	no	no	yes	yes	no	no	short	timo,diamox & pilo	27.4	37.7	36.6	29	31.1	35.1
739	male	70	rural	farmer	no	no	no	no	cataract	yes	long	timo,diamox & pilo	40.2	46.4	40.2	43.4	50.6	68.3
740	male	65	urban	other	no	no	no	yes	no	no	long	timo & pilo	36.9	43.1	29.6	31.8	31.8	27.2
741	female	48	rural	farmer	no	yes	no	no	no	no	medium	timo & pilo	31.8	37.2	29.4	21.2	25.1	21.3
742	female	40	rural	farmer	no	no	no	no	eye trauma	no	medium	timo & diamox	29.8	27.2	23.1	25	22.8	26.5
743	male	37	urban	other	no	yes	no	yes	no	no	medium	timo & pilo	27.1	29.2	27.2	24.4	27.2	27.2
744	female	65	urban	other	no	no	yes	yes	cataract	no	long	timo,diamox & pilo	43.4	42	46.6	42.1	46.6	49.3
745	female	45	urban	daily worker	no	no	no	yes	eye trauma	no	medium	timo & pilo	31.8	29.6	31.8	32	37.1	40.3
746	male	60	urban	daily worker	yes	yes	no	no	other	no	medium	pilocarpin	37.8	37.2	31.8	37.2	33.4	37.2
747	male	56	urban	daily worker	no	yes	yes	no	other	no	medium	timolol	43.4	40.2	46.6	41.5	43.2	46.8
748	male	70	urban	other	no	no	yes	no	cataract	yes	long	timo & pilo	50.4	50.6	68.3	50.6	50.4	46.9
749	male	60	urban	civil servant	no	no	no	no	no	no	long	timolol	11.5	16.5	11.5	15.1	19.6	16.5
750	male	44	urban	civil servant	no	no	no	no	other	no	medium	timo & pilo	16.5	27.2	27.2	29.4	29.1	31.7
751	male	42	urban	civil servant	no	no	no	no	no	no	medium	timolol	21.3	19.6	16.5	19.6	21.4	23.5
752	male	54	urban	other	no	no	yes	no	other	no	medium	timo & pilo	31.8	37.2	40.2	31.8	34.3	37.1
753	male	69	rural	farmer	no	no	no	no	cataract	no	long	timo,diamox & pilo	23.1	43.4	37.2	43.4	33.6	37.2
754	male	66	rural	farmer	no	no	no	yes	cataract	no	medium	timo & pilo	50.6	37.2	37.2	54.7	59.1	50.1
755	male	74	rural	farmer	no	no	yes	yes	cataract	yes	long	timo & pilo	68.3	31.8	37.2	50.6	43.4	81.7
756	male	65	rural	farmer	no	no	no	no	other	no	medium	timo & pilo	37.2	31.8	46.9	43.4	27.2	31.1
757	female	38	urban	civil servant	no	no	no	no	other	no	short	timo & pilo	19.6	23.1	23.1	27.1	31.8	23.8
758	male	40	urban	civil servant	no	no	no	yes	no	no	medium	timolol	27.2	23.1	23.1	26.9	23.1	23.8
759	male	60	urban	other	no	no	yes	yes	other	no	long	timo,diamox & pilo	50.6	47.4	27.2	31.8	43.4	31.8
760	female	45	urban	civil servant	no	no	no	yes	no	no	medium	timo & pilo	37.2	23.1	37.2	34.4	16.5	27.2
761	male	58	rural	farmer	no	yes	no	yes	corneal scar	no	medium	timo,diamox & pilo	31.8	27.2	27.2	37.2	27.2	21.2
762	male	54	urban	merchant	no	no	no	no	no	no	medium	timolol	27.3	18.4	16.5	17.3	16.5	16.5
763	female	46	urban	other	no	no	no	yes	no	no	long	timo & pilo	31.8	31.8	27.2	37.2	29.4	34.6
764	male	46	urban	other	no	no	yes	yes	no	no	medium	timo & pilo	37.2	29.4	31.8	43.4	31.8	37.2
765	female	56	urban	civil servant	no	no	no	yes	other	no	long	timo,diamox & pilo	31.8	37.2	27.2	19.6	20	19.6
766	female	48	urban	other	no	no	no	no	other	no	medium	timo & diamox	27.2	19.6	23.1	23.1	27.2	16.5
767	male	54	rural	farmer	no	yes	yes	no	ocular infection	no	medium	timo & pilo	59.1	46.9	43.4	46.9	39.8	37.2
768	male	56	urban	civil servant	no	yes	no	no	eye trauma	no	long	timo,diamox & pilo	50.2	43.4	37.2	46.5	27.2	27.2
769	female	45	urban	other	no	no	no	no	other	no	long	timo & pilo	19.6	19.6	16.5	19.6	21.3	19.6
770	male	50	urban	other	no	yes	no	no	no	no	medium	timo & pilo	29.4	19.8	27.2	21.8	21.3	19.8
771	male	60	urban	other	no	yes	no	no	eye trauma	no	long	timo,diamox & pilo	19.6	31.8	16.5	21.2	19.6	19.6
772	female	56	urban	civil servant	no	yes	no	no	other	no	long	timo,diamox & pilo	17.3	19.6	19.6	19.6	21.2	23.1
773	male	58	urban	other	no	yes	yes	no	cataract	yes	long	timo & pilo	16.5	23.1	19.6	16.5	16.5	19.6
774	male	52	urban	merchant	no	no	no	yes	no	no	medium	timolol	31.8	31.8	37.2	34.4	36.2	29.6
775	male	56	urban	other	no	no	yes	yes	corneal scar	no	short	timo & pilo	37.2	37.2	43.4	29.4	31.8	29.4
776	female	46	urban	civil servant	no	no	no	no	ocular infection	no	long	timo & pilo	37.2	23.1	37.2	34.4	16.5	27.2
777	male	50	urban	other	yes	yes	no	no	other	no	long	timo & pilo	31.8	27.2	27.2	37.2	27.2	21.2
778	female	48	urban	other	no	yes	no	no	other	no	long	pilocarpin	17.3	12.2	16.5	17.3	18.5	16.5
779	female	46	rural	farmer	no	yes	yes	no	eye trauma	no	medium	timolol	37.2	37.2	34.5	26.9	31.2	31.8
780	male	38	rural	daily worker	no	yes	no	no	other	no	medium	timolol	37.2	40.2	19.6	13.6	16.5	16.5
781	female	36	urban	civil servant	no	no	no	yes	no	no	medium	timo & pilo	37.2	19.6	13.6	20.6	19.6	23.3
782	male	56	urban	other	no	yes	yes	no	eye trauma	no	short	timo & pilo	43.4	37.2	31.8	43.4	50.6	46.7
783	male	61	rural	farmer	no	yes	no	no	eye trauma	no	short	pilocarpin	25.1	27.2	31.8	39.1	43.4	28
784	female	56	urban	merchant	no	no	yes	no	other	no	long	timolol	16.5	19.6	21.3	25	27.1	23.4
785	female	42	urban	other	no	no	no	no	corneal scar	no	medium	timo & pilo	19.6	31.8	19.6	16.5	16.5	37.2
786	female	46	urban	civil servant	no	no	yes	no	corneal scar	no	medium	timo & pilo	25.1	18	16.5	23.1	21.3	19.6
787	male	52	rural	daily worker	no	yes	no	no	no	no	long	timo & pilo	19.6	16.5	19.6	23.1	26.4	24
788	male	69	urban	other	no	yes	yes	yes	cataract	yes	long	timo,diamox & pilo	59.1	46.9	43.4	46.9	31.8	29.4
789	male	40	urban	civil servant	no	yes	yes	no	no	no	medium	pilocarpin	13.8	19.6	23.1	19.6	19.6	21
790	female	44	urban	merchant	no	no	no	yes	no	no	long	timo & diamox	37.2	29.4	27.2	16.5	27.2	21.3
791	female	44	urban	merchant	no	no	yes	no	eye trauma	no	short	pilocarpin	31.8	31.8	29.6	31.8	37.2	40.2
792	female	52	rural	merchant	no	no	no	yes	eye trauma	no	medium	timo & diamox	37.2	21.3	43.4	31.8	43.4	43.4
793	female	65	rural	farmer	no	no	no	yes	ocular infection	no	medium	timo & pilo	50.6	37.2	50.6	81.7	81.7	81.7
794	male	56	rural	farmer	no	yes	no	no	eye trauma	no	medium	pilocarpin	27.2	37.8	37.2	40.2	46.7	31.8
795	female	37	urban	civil servant	no	no	yes	no	other	no	short	timo & pilo	19.6	23.1	27.2	23.1	37.2	34.4
796	male	40	urban	civil servant	no	no	no	no	eye trauma	no	short	pilocarpin	16.5	17.3	16.5	31.8	25.1	23.1
797	female	45	rural	farmer	no	yes	no	yes	eye trauma	no	short	timolol	37.2	37.2	34.4	25.1	43.1	37.2
798	male	64	urban	other	no	no	yes	no	eye trauma	no	long	pilocarpin	31.8	37.2	64	23.1	22.7	21
799	female	44	urban	other	no	no	yes	no	other	no	long	timolol	17.3	17.2	16.5	16.5	17.3	16.5
800	male	50	urban	civil servant	no	no	no	no	no	no	long	timo & pilo	37.2	31.2	29.2	22.8	34.2	37.2
801	male	48	urban	merchant	yes	yes	yes	no	other	no	medium	pilocarpin	31.8	27.2	27.2	37.2	27.2	21.2
802	male	60	rural	farmer	no	yes	no	yes	other	no	long	timo & diamox	31.8	31.8	27.2	37.2	21.2	19.6
803	female	58	urban	merchant	no	no	yes	no	ocular infection	no	medium	timo & diamox	50.6	31.8	59.1	50.6	37.2	34.4
804	female	50	rural	farmer	no	no	no	no	eye trauma	no	medium	timolol	23.1	31.8	23.1	16.5	19.6	16.5
805	female	44	urban	civil servant	no	yes	no	no	ocular infection	no	short	timolol	31.8	27.2	31.8	27.2	19.6	19.6
806	male	42	urban	civil servant	no	yes	no	yes	corneal scar	no	medium	timo & diamox	19.6	31.8	27.2	19.6	19.6	18.6
807	female	47	rural	farmer	no	no	no	yes	eye trauma	no	long	timo & diamox	31.8	19.8	37.2	27.2	23.1	19.8
808	male	55	rural	daily worker	no	no	yes	no	ocular infection	no	medium	timolol	17.3	19.6	23.1	31.8	37.2	27.2
809	male	75	rural	farmer	no	no	yes	yes	cataract	yes	long	timo & pilo	50.6	43.4	60.8	81.7	81.7	81.7
810	female	56	urban	other	no	no	yes	yes	corneal scar	no	medium	timo & diamox	37.2	23.1	27.2	23.1	19.6	18
811	male	68	rural	farmer	no	yes	no	yes	cataract	yes	long	timo & pilo	46.5	27.2	27.2	37.2	43.4	50.2
812	male	46	rural	farmer	no	yes	no	no	other	no	long	timo & pilo	37.2	29.4	43.4	23.1	27.2	24.4
813	male	66	rural	farmer	no	yes	yes	no	corneal scar	no	short	timo,diamox & pilo	37.2	50.6	37.2	37.2	40.4	34.4
814	male	30	urban	other	yes	yes	no	yes	other	no	long	timo & pilo	37.2	31.8	27.2	31.8	23.2	25
815	male	76	urban	farmer	no	no	yes	no	cataract	yes	long	timo & pilo	37.2	31.8	34.4	27.2	23.1	25.1
816	male	48	urban	civil servant	no	yes	no	no	cataract	yes	long	timo & pilo	25.1	50.6	23.1	27.2	21.6	27.2
817	male	50	urban	civil servant	no	no	no	no	no	no	long	timo & pilo	37.2	27.2	27.2	37.2	34.5	29.8
818	female	52	urban	other	no	yes	no	no	other	no	long	timo & pilo	19.6	16.5	19.6	23.1	21.3	19.6
819	male	61	rural	farmer	no	yes	no	no	eye trauma	no	medium	pilocarpin	25.1	27.2	31.8	39.1	43.4	22
820	male	60	rural	farmer	no	yes	no	no	no	no	long	timo & pilo	37.2	19.6	25.1	37.2	31.8	23.1
821	female	36	urban	civil servant	no	no	no	no	no	no	medium	timo & pilo	31.8	27.2	23.1	31.8	37.2	13.8
822	male	72	rural	farmer	no	yes	no	no	cataract	no	medium	timo,diamox & pilo	37.2	43.4	50.6	68.3	81.7	26
823	male	63	rural	farmer	no	yes	no	no	other	no	medium	timo & pilo	37.2	37.2	50.6	54.7	59.1	25
824	male	66	rural	merchant	no	yes	no	no	other	no	medium	timo & pilo	43.4	43.1	37.2	23.1	23.1	23.1
825	male	74	rural	farmer	no	no	no	no	other	no	medium	timo & pilo	31.8	37.2	40.2	59.1	59.1	81.7
826	female	45	rural	other	no	no	no	no	no	no	long	timolol	11.5	27.2	13.6	37.2	50.6	19.6
827	female	44	urban	civil servant	no	yes	yes	no	no	no	medium	timo & pilo	31.8	19.6	17.3	17.3	23.1	21.3
828	male	68	rural	farmer	no	no	yes	yes	cataract	no	long	timo & pilo	43.4	43.4	50.6	46.7	39.4	22
829	male	67	rural	farmer	no	yes	no	yes	cataract	no	medium	timo & pilo	54.2	50.6	68.1	81.7	81.7	81.7
830	male	72	rural	farmer	no	yes	yes	yes	other	no	short	timo,diamox & pilo	43.4	50.6	81.7	81.7	81.7	81.7
831	male	58	rural	farmer	no	yes	no	yes	no	no	long	timo,diamox & pilo	50.2	43.7	37.2	25	28.8	21.5
832	female	60	urban	other	no	no	no	no	other	no	long	timo & pilo	16.5	16.5	19.6	16.5	19.6	19.6
833	male	70	rural	farmer	no	yes	no	no	other	no	long	timo & pilo	43.4	50.6	50.6	37.2	27.2	34.3
834	male	59	rural	farmer	no	yes	no	no	other	no	medium	timo,diamox & pilo	46.9	43.4	46.9	59.1	37.2	40.7
835	female	32	urban	other	no	yes	no	no	eye trauma	no	long	timo,diamox & pilo	27.2	23.1	23.1	27.2	31.8	19.6
836	male	72	urban	other	no	no	yes	yes	cataract	yes	long	timo,diamox & pilo	31.8	37.2	46.9	31.8	50.2	37.2
837	male	68	rural	farmer	no	no	no	no	no	no	short	timo,diamox & pilo	37.2	37.2	43.4	31.8	29.4	31.8
838	female	66	urban	other	no	no	yes	no	other	no	short	timolol	31.8	37.2	31.8	21.2	27.2	31.8
839	female	50	rural	farmer	no	yes	no	yes	other	no	long	timo & pilo	50.6	31.8	59.1	50.6	37.2	37.2
840	male	46	urban	civil servant	no	yes	no	no	no	no	long	timo & pilo	31.8	31.8	27.2	37.2	27.2	21.2
841	male	60	urban	civil servant	no	no	no	no	no	no	long	timolol	11.5	16.5	11.5	15.1	19.6	65
842	male	44	urban	civil servant	no	no	no	no	other	no	medium	timo & pilo	16.5	27.2	27.2	29.4	29.1	31.7
843	male	42	urban	civil servant	no	no	no	no	no	no	medium	timolol	21.3	19.6	16.5	19.6	21.4	23.5
844	male	72	urban	merchant	yes	yes	no	no	no	no	short	timo & pilo	31.8	31.8	29.6	31.8	37.2	40.2
845	male	65	rural	farmer	no	yes	no	no	no	no	short	timo & pilo	31.8	31.8	31.8	21.3	37.2	43.4
846	male	60	rural	farmer	no	yes	no	no	no	no	long	timo & pilo	37.2	19.6	25.1	37.2	31.8	23.1
847	female	36	urban	civil servant	no	no	no	no	no	no	medium	timo & pilo	31.8	27.2	23.1	31.8	37.2	13.8
848	male	72	rural	farmer	no	yes	no	no	cataract	no	medium	timo,diamox & pilo	37.2	43.4	50.6	68.3	81.7	14
849	male	63	rural	farmer	no	yes	no	no	other	no	medium	timo & pilo	37.2	37.2	50.6	54.7	59.1	64.8
850	male	66	rural	merchant	no	yes	no	no	other	no	medium	timo & pilo	43.4	43.1	37.2	23.1	23.1	23.1
851	male	74	rural	farmer	no	no	no	no	other	no	medium	timo & pilo	31.8	37.2	40.2	59.1	59.1	81.7
852	female	45	rural	other	no	no	no	no	no	no	medium	timolol	11.5	27.2	13.6	37.2	50.6	19.6
853	female	44	urban	civil servant	no	yes	yes	no	no	no	medium	timo & pilo	31.8	19.6	17.3	17.3	23.1	21.3
854	male	47	urban	other	no	no	yes	yes	other	no	medium	timo & pilo	43.4	43.4	50.6	12.8	47.6	50.4
855	male	67	rural	farmer	no	yes	no	no	cataract	no	medium	timo & pilo	54.2	50.6	81.7	81.7	17.6	81.7
856	male	72	rural	farmer	no	yes	yes	yes	other	no	short	timo,diamox & pilo	43.4	50.6	81.7	81.7	81.7	81.7
857	male	58	rural	farmer	no	yes	no	yes	no	no	medium	timo,diamox & pilo	50.2	43.7	37.2	25	28.8	17.5
858	female	60	urban	other	no	no	no	no	other	no	medium	timo & pilo	16.5	16.5	19.6	16.5	19.6	19.6
859	male	70	rural	farmer	no	yes	no	no	other	no	medium	timo & pilo	43.4	50.6	50.6	37.2	27.2	15
860	male	59	rural	farmer	no	yes	no	no	other	no	medium	timo,diamox & pilo	46.9	43.4	46.9	59.1	18	54.6
861	female	32	urban	other	no	yes	no	no	eye trauma	no	medium	timo,diamox & pilo	27.2	23.1	23.1	27.2	31.8	19.6
862	male	72	urban	other	no	no	yes	yes	cataract	yes	long	timo,diamox & pilo	31.8	37.2	46.9	31.8	50.2	37.2
863	male	72	rural	farmer	no	no	no	no	no	no	short	timo,diamox & pilo	31.8	37.2	68.3	81.7	50.6	43.4
864	male	59	rural	daily worker	no	yes	no	no	no	no	short	timo,diamox & pilo	46.9	43.4	46.9	59.1	64.3	18
865	male	58	rural	farmer	no	yes	no	yes	other	no	short	timo,diamox & pilo	43.4	37.2	50.2	40.6	37.2	40.6
866	male	55	urban	other	yes	yes	yes	no	no	no	long	timo & pilo	37.2	27.2	19.6	37.2	27.2	27.2
867	male	50	rural	daily worker	no	yes	no	no	eye trauma	no	short	timo,diamox & pilo	37.2	23.1	27.2	43.4	15.6	49.4
868	male	47	rural	farmer	no	yes	no	no	no	no	long	timo,diamox & pilo	37.2	50.6	43.4	31.8	36.7	19
869	female	45	urban	other	no	yes	no	no	other	no	long	timo & pilo	17.3	19.6	23.1	31.8	37.2	27.2
870	male	55	rural	daily worker	no	yes	no	no	cataract	yes	long	timo & pilo	29.4	19.8	27.2	21.8	21.3	19.8
871	male	60	rural	farmer	no	yes	no	no	other	no	long	timo & pilo	25.1	18	16.5	23.1	21.3	19.6
872	male	75	rural	daily worker	no	yes	no	yes	cataract	yes	medium	timo & pilo	27.2	33.5	43.4	37.2	46.8	40.6
873	male	69	urban	civil servant	no	yes	no	no	cataract	yes	long	timo,diamox & pilo	31.8	27.2	31.8	27.2	19.6	19.6
874	female	72	rural	other	no	no	no	no	cataract	yes	medium	timo & pilo	23.1	31.8	23.1	31.8	35.6	18.5
875	male	64	rural	daily worker	no	yes	no	no	other	no	medium	timo,diamox & pilo	50.6	43.4	43.4	31.8	37.2	37.2
876	male	65	rural	farmer	no	no	no	no	no	no	short	timo,diamox & pilo	37.2	37.2	43.4	31.8	29.4	31.8
877	female	64	urban	other	no	no	yes	no	other	no	short	timolol	31.8	37.2	31.8	21.2	27.2	31.8
878	female	50	urban	civil servant	no	no	no	no	other	no	long	timo & pilo	50.6	31.8	59.1	50.6	37.2	37.2
879	male	46	urban	civil servant	no	yes	no	no	no	no	long	timo & pilo	31.8	31.8	27.2	37.2	27.2	21.2
880	male	45	rural	farmer	no	yes	no	no	other	no	short	timo,diamox & pilo	37.2	50.6	37.2	37.2	17.5	31.4
881	male	54	rural	daily worker	no	yes	no	no	no	no	long	pilocarpin	17.3	17.2	16.5	16.5	17.3	16.5
882	male	65	rural	farmer	no	yes	no	no	no	no	medium	timo,diamox & pilo	37.2	37.2	31.8	37.2	37.2	37.2
883	male	60	rural	farmer	no	yes	no	no	no	no	medium	timo,diamox & pilo	50.6	46.9	46.9	50.6	68.3	81.7
884	male	73	rural	merchant	no	no	no	no	no	no	medium	timo & pilo	37.2	40.2	13.6	16.5	19.6	16.5
885	female	55	rural	merchant	no	yes	no	no	no	no	medium	timo & pilo	31.8	19.6	13.6	20.6	27.2	20.6
886	male	55	rural	merchant	no	yes	no	no	other	no	medium	timo & pilo	31.8	37.2	43.4	43.4	43.4	37.2
887	female	40	urban	civil servant	no	no	no	no	other	no	medium	pilocarpin	16.5	19.6	21.3	23	21.3	25
888	male	46	urban	civil servant	no	no	no	no	other	no	long	timo & pilo	21.3	29.4	27.2	23.1	16.5	37.2
889	male	72	urban	merchant	yes	yes	no	no	no	no	short	timo & pilo	31.8	31.8	29.6	31.8	37.2	40.2
890	male	69	rural	farmer	no	yes	no	no	no	no	short	timo & pilo	31.8	31.8	31.8	21.3	37.2	43.4
891	male	46	rural	farmer	no	yes	no	no	other	no	long	timo & pilo	37.2	29.4	43.4	23.1	18	21
892	male	70	rural	farmer	no	yes	no	no	no	no	medium	timo & pilo	27.2	31.8	27.2	31.8	37.2	50.6
893	male	65	rural	merchant	no	no	no	no	no	no	short	timo,diamox & pilo	37.8	27.2	27.2	37.2	40.2	40.2
894	male	72	rural	merchant	no	no	no	no	no	no	long	timo & pilo	17.3	19.6	27.2	34.4	19.6	27.2
895	male	60	urban	merchant	no	no	yes	no	no	no	long	timo,diamox & pilo	19.6	17.3	16	23.1	37.2	21.3
896	female	60	rural	merchant	no	no	no	no	other	no	short	timo,diamox & pilo	23.1	27.2	23.1	29.6	31.8	29.6
897	female	58	urban	merchant	no	no	no	no	no	no	short	timo & pilo	37.2	43.1	25.1	37.2	37.2	34.4
898	male	46	urban	other	no	no	no	no	no	no	short	timolol	29.4	29.6	27.2	23.1	19.6	19.6
899	male	76	urban	farmer	no	no	no	no	other	no	long	timo & pilo	16.5	19.6	27.2	29.4	31.2	19
900	female	62	rural	merchant	no	no	no	no	no	no	short	timo,diamox & pilo	23.1	37.2	31.8	37.2	29.6	31.8
901	male	60	rural	other	no	yes	no	no	no	no	long	timolol	21.3	23.1	16.5	37.5	27.2	25.1
902	male	48	rural	daily worker	no	yes	no	no	no	no	medium	timo & pilo	29.4	27.2	29.4	27.2	31.8	37.2
903	male	80	rural	farmer	no	no	no	no	other	no	short	pilocarpin	37.2	37.2	43.4	50.6	40.2	43.4
904	male	52	urban	other	no	no	no	no	no	no	long	timolol	13.8	16.5	19.6	19.6	23.1	21.3
905	male	49	urban	other	no	yes	no	no	other	no	long	timo & pilo	13.8	19.6	21.3	19.6	16.5	19.6
906	female	35	rural	merchant	no	no	no	no	other	no	short	timo,diamox & pilo	43.4	37.2	29.4	21.3	27.2	21.3
907	male	77	urban	other	no	no	no	no	other	no	long	timo & pilo	23.1	16.5	23.1	23.1	27.2	40.2
908	male	30	urban	other	yes	yes	no	no	no	no	long	timo & pilo	37.2	31.8	27.2	24.6	26	21.3
909	female	46	urban	civil servant	no	no	no	no	no	no	medium	timo & pilo	19.6	21.3	21.2	19.2	17.3	17.3
910	female	65	urban	civil servant	no	yes	yes	no	no	no	medium	timo,diamox & pilo	29.4	27.2	31.8	31.2	37.8	39.4
911	male	64	urban	other	no	no	yes	yes	no	no	medium	timo & pilo	27.2	23.2	21.3	27.2	21.3	25.1
912	male	60	urban	other	yes	yes	yes	no	no	no	short	timo & pilo	30.8	29.4	29.6	31.2	29.4	27.2
913	female	55	urban	other	no	yes	no	no	no	no	medium	timo & pilo	31.1	27.2	29.6	31.3	29.6	27.2
914	female	64	rural	other	no	yes	yes	yes	no	no	long	timo & pilo	37.5	37.2	40.2	46.9	40.2	43.4
915	female	56	rural	other	no	no	no	yes	no	no	medium	timo,diamox & pilo	23.1	23.1	27.2	21.3	24.4	29.4
916	male	66	rural	farmer	no	no	yes	yes	ocular infection	no	medium	timo,diamox & pilo	31.2	29.8	27.2	31.7	37.2	33.3
917	male	48	urban	merchant	yes	yes	yes	no	no	no	short	timo,diamox & pilo	23.1	27.2	21.2	21.3	21.3	19.6
918	male	78	rural	farmer	no	no	yes	yes	cataract	yes	long	timo,diamox & pilo	31.8	37.2	37.2	46.9	44.2	50.6
919	female	68	rural	farmer	no	no	yes	yes	cataract	yes	long	timo,diamox & pilo	27.3	26.8	31.2	32.8	37.2	40.2
920	male	68	rural	farmer	no	yes	yes	yes	no	no	medium	timo,diamox & pilo	31.1	27.3	29.2	31.8	34.4	37.2
921	male	76	rural	farmer	no	no	yes	yes	cataract	yes	long	timo,diamox & pilo	37.7	38.2	37.1	40.2	39.1	44.5
922	female	64	rural	farmer	no	no	yes	yes	cataract	no	long	timo,diamox & pilo	36.6	31.2	33.3	36.6	37.2	38.3
923	male	72	rural	farmer	no	yes	yes	no	cataract	yes	long	timo,diamox & pilo	37.2	34.6	35.1	37.6	40.6	46.4
924	male	38	urban	daily worker	no	yes	no	no	no	no	short	timolol	16.5	17.3	19.4	17.1	20.1	19.4
925	female	44	rural	farmer	no	yes	no	no	no	no	short	timo & pilo	20.1	19.6	17.2	19.4	20.8	19.4
926	male	40	urban	civil servant	no	no	no	no	no	no	medium	pilocarpin	20.3	19.1	21.2	19.6	18.6	21.7
927	female	44	urban	other	no	no	no	no	no	no	medium	timolol	19.6	17.3	19.6	20.1	21.3	22.8
928	male	48	urban	civil servant	no	yes	no	no	cataract	yes	long	timo & pilo	25.1	50.6	23.1	27.2	21	24
929	female	48	rural	farmer	no	no	no	no	no	no	medium	timolol	20.6	21.3	27.2	24.4	27.2	20.6
930	female	50	urban	civil servant	no	no	yes	no	no	no	long	timolol	20.7	21	27.4	23.9	20.4	20.7
931	male	40	urban	civil servant	no	no	yes	yes	no	no	long	timo & pilo	20.7	27.4	23.9	19.7	27.4	27.4
932	male	68	urban	other	no	no	yes	yes	no	no	long	timo & pilo	31.2	34.6	33.3	31.2	35.1	37.6
933	female	66	rural	farmer	no	no	no	yes	no	no	long	timo & pilo	21.3	23.1	24.5	21.3	24.4	27.2
934	female	38	urban	civil servant	no	no	no	no	no	no	short	pilocarpin	20.7	21.3	21	20.7	21	19.7
935	male	62	urban	other	yes	yes	no	no	ocular infection	no	short	timolol	33.6	35.4	36.6	31.2	33.6	34.2
936	female	46	rural	farmer	no	no	no	no	other	no	medium	pilocarpin	31.8	29.6	21.3	23.1	19.6	21.3
937	female	65	rural	daily worker	no	no	no	yes	eye trauma	no	long	timo & pilo	26.5	24.2	23	27.1	31.9	33.8
938	male	65	rural	merchant	no	yes	yes	no	corneal scar	no	medium	timo,diamox & pilo	38.3	37.2	40.6	46.9	40.2	43.4
939	male	64	urban	merchant	no	no	yes	yes	no	no	medium	timo & pilo	29.2	31.8	37.2	34.4	40.6	36.6
940	female	60	rural	farmer	no	no	yes	yes	no	no	long	timo & pilo	39.1	36.5	37.7	46.4	49.3	50.6
941	female	70	urban	other	no	no	yes	no	cataract	yes	long	timo & pilo	39.4	38.3	36.8	37.1	40.6	37.1
942	male	48	urban	other	no	yes	no	no	other	no	medium	timo & pilo	20.3	24.5	23.9	21.3	23.1	20.7
943	male	66	urban	merchant	no	no	yes	no	corneal scar	no	long	timo & pilo	43.4	43.1	37.2	31.8	37.2	37.2
944	female	42	urban	merchant	no	no	yes	yes	no	no	long	timolol	40.6	37.2	46.9	48.6	50.3	50.6
945	female	32	urban	civil servant	no	no	no	yes	no	no	medium	timo & pilo	31.2	33.6	33.8	31.2	33.8	43.4
946	male	40	urban	civil servant	yes	yes	no	no	other	no	medium	timo & pilo	31.9	29	31.9	27	27.8	27
947	male	38	urban	civil servant	no	no	yes	yes	no	no	short	timo,diamox & pilo	27.4	37.7	36.6	29	31.1	35.1
948	male	70	rural	farmer	no	no	no	no	cataract	yes	long	timo,diamox & pilo	40.2	46.4	40.2	43.4	50.6	68.3
949	male	65	urban	other	no	no	no	yes	no	no	long	timo & pilo	36.9	43.1	29.6	31.8	31.8	27.2
950	female	48	rural	farmer	no	yes	no	no	no	no	medium	timo & pilo	31.8	37.2	29.4	21.2	25.1	21.3
951	female	40	rural	farmer	no	no	no	no	eye trauma	no	medium	timo & diamox	29.8	27.2	23.1	25	22.8	26.5
952	male	37	urban	other	no	yes	no	yes	no	no	medium	timo & pilo	27.1	29.2	27.2	24.4	27.2	27.2
953	female	65	urban	other	no	no	yes	yes	cataract	no	long	timo,diamox & pilo	43.4	42	46.6	42.1	46.6	49.3
954	female	45	urban	daily worker	no	no	no	yes	eye trauma	no	medium	timo & pilo	31.8	29.6	31.8	32	37.1	40.3
955	male	60	urban	daily worker	yes	yes	no	no	other	no	medium	pilocarpin	37.8	37.2	31.8	37.2	33.4	37.2
956	male	56	urban	daily worker	no	yes	yes	no	other	no	medium	timolol	43.4	40.2	46.6	41.5	43.2	46.8
957	male	70	urban	other	no	no	yes	no	cataract	yes	long	timo & pilo	50.4	50.6	68.3	50.6	50.4	46.9
958	male	60	urban	civil servant	no	no	no	no	no	no	long	timolol	11.5	16.5	11.5	15.1	19.6	16.5
959	male	44	urban	civil servant	no	no	no	no	other	no	medium	timo & pilo	16.5	27.2	27.2	29.4	29.1	31.7
960	male	42	urban	civil servant	no	no	no	no	no	no	medium	timolol	21.3	19.6	16.5	19.6	21.4	23.5
961	male	54	urban	other	no	no	yes	no	other	no	medium	timo & pilo	31.8	37.2	40.2	31.8	34.3	37.1
962	male	69	rural	farmer	no	no	no	no	cataract	no	long	timo,diamox & pilo	23.1	43.4	37.2	43.4	33.6	37.2
963	male	66	rural	farmer	no	no	no	yes	cataract	no	medium	timo & pilo	50.6	37.2	37.2	54.7	59.1	50.1
964	male	74	rural	farmer	no	no	yes	yes	cataract	yes	long	timo & pilo	68.3	31.8	37.2	50.6	43.4	81.7
965	male	65	rural	farmer	no	no	no	no	other	no	medium	timo & pilo	37.2	31.8	46.9	43.4	27.2	31.1
966	female	38	urban	civil servant	no	no	no	no	other	no	short	timo & pilo	19.6	23.1	23.1	27.1	31.8	23.8
967	male	40	urban	civil servant	no	no	no	yes	no	no	medium	timolol	27.2	23.1	23.1	26.9	23.1	23.8
968	male	60	urban	other	no	no	yes	yes	other	no	long	timo,diamox & pilo	50.6	47.4	27.2	31.8	43.4	31.8
969	female	45	urban	civil servant	no	no	no	yes	no	no	medium	timo & pilo	37.2	23.1	37.2	34.4	16.5	27.2
970	male	58	rural	farmer	no	yes	no	yes	corneal scar	no	medium	timo,diamox & pilo	31.8	27.2	27.2	37.2	27.2	21.2
971	male	54	urban	merchant	no	no	no	no	no	no	medium	timolol	27.3	18.4	16.5	17.3	16.5	16.5
972	female	46	urban	other	no	no	no	yes	no	no	long	timo & pilo	31.8	31.8	27.2	37.2	29.4	34.6
973	male	46	urban	other	no	no	yes	yes	no	no	medium	timo & pilo	37.2	29.4	31.8	43.4	31.8	37.2
974	female	56	urban	civil servant	no	no	no	yes	other	no	long	timo,diamox & pilo	31.8	37.2	27.2	19.6	20	19.6
975	female	48	urban	other	no	no	no	no	other	no	medium	timo & diamox	27.2	19.6	23.1	23.1	27.2	16.5
976	male	54	rural	farmer	no	yes	yes	no	ocular infection	no	medium	timo & pilo	59.1	46.9	43.4	46.9	39.8	37.2
977	male	56	urban	civil servant	no	yes	no	no	eye trauma	no	long	timo,diamox & pilo	50.2	43.4	37.2	46.5	27.2	27.2
978	female	45	urban	other	no	no	no	no	other	no	long	timo & pilo	19.6	19.6	16.5	19.6	21.3	19.6
979	male	50	urban	other	no	yes	no	no	no	no	medium	timo & pilo	29.4	19.8	27.2	21.8	21.3	19.8
980	male	60	urban	other	no	yes	no	no	eye trauma	no	long	timo,diamox & pilo	19.6	31.8	16.5	21.2	19.6	19.6
981	female	56	urban	civil servant	no	yes	no	no	other	no	long	timo,diamox & pilo	17.3	19.6	19.6	19.6	21.2	23.1
982	male	58	urban	other	no	yes	yes	no	cataract	yes	long	timo & pilo	16.5	23.1	19.6	16.5	16.5	19.6
983	male	52	urban	merchant	no	no	no	yes	no	no	medium	timolol	31.8	31.8	37.2	34.4	36.2	29.6
984	male	56	urban	other	no	no	yes	yes	corneal scar	no	short	timo & pilo	37.2	37.2	43.4	29.4	31.8	29.4
985	female	46	urban	civil servant	no	no	no	no	ocular infection	no	long	timo & pilo	37.2	23.1	37.2	34.4	16.5	27.2
986	male	50	urban	other	yes	yes	no	no	other	no	long	timo & pilo	31.8	27.2	27.2	37.2	27.2	21.2
987	female	48	urban	other	no	yes	no	no	other	no	long	pilocarpin	17.3	12.2	16.5	17.3	18.5	16.5
988	female	46	rural	farmer	no	yes	yes	no	eye trauma	no	medium	timolol	37.2	37.2	34.5	26.9	31.2	31.8
989	male	38	rural	daily worker	no	yes	no	no	other	no	medium	timolol	37.2	40.2	19.6	13.6	16.5	16.5
990	female	36	urban	civil servant	no	no	no	yes	no	no	medium	timo & pilo	37.2	19.6	13.6	20.6	19.6	23.3
991	male	56	urban	other	no	yes	yes	no	eye trauma	no	short	timo & pilo	43.4	37.2	31.8	43.4	50.6	46.7
992	male	61	rural	farmer	no	yes	no	no	eye trauma	no	short	pilocarpin	25.1	27.2	31.8	39.1	43.4	28
993	female	56	urban	merchant	no	no	yes	no	other	no	long	timolol	16.5	19.6	21.3	25	27.1	23.4
994	female	42	urban	other	no	no	no	no	corneal scar	no	medium	timo & pilo	19.6	31.8	19.6	16.5	16.5	37.2
995	female	46	urban	civil servant	no	no	yes	no	corneal scar	no	medium	timo & pilo	25.1	18	16.5	23.1	21.3	19.6
996	male	52	rural	daily worker	no	yes	no	no	no	no	long	timo & pilo	19.6	16.5	19.6	23.1	26.4	24
997	male	69	urban	other	no	yes	yes	yes	cataract	yes	long	timo,diamox & pilo	59.1	46.9	43.4	46.9	31.8	29.4
998	male	40	urban	civil servant	no	yes	yes	no	no	no	medium	pilocarpin	13.8	19.6	23.1	19.6	19.6	21
999	female	44	urban	merchant	no	no	no	yes	no	no	long	timo & diamox	37.2	29.4	27.2	16.5	27.2	21.3
1000	female	44	urban	merchant	no	no	yes	no	eye trauma	no	short	pilocarpin	31.8	31.8	29.6	31.8	37.2	40.2
1001	female	52	rural	merchant	no	no	no	yes	eye trauma	no	medium	timo & diamox	37.2	21.3	43.4	31.8	43.4	43.4
1002	female	65	rural	farmer	no	no	no	yes	ocular infection	no	medium	timo & pilo	50.6	37.2	50.6	81.7	81.7	81.7
1003	male	56	rural	farmer	no	yes	no	no	eye trauma	no	medium	pilocarpin	27.2	37.8	37.2	40.2	46.7	31.8
1004	female	37	urban	civil servant	no	no	yes	no	other	no	short	timo & pilo	19.6	23.1	27.2	23.1	37.2	34.4
1005	male	40	urban	civil servant	no	no	no	no	eye trauma	no	short	pilocarpin	16.5	17.3	16.5	31.8	25.1	23.1
1006	female	45	rural	farmer	no	yes	no	yes	eye trauma	no	short	timolol	37.2	37.2	34.4	25.1	43.1	37.2
1007	male	64	urban	other	no	no	yes	no	eye trauma	no	long	pilocarpin	31.8	37.2	64	23.1	22.7	21
1008	female	44	urban	other	no	no	yes	no	other	no	long	timolol	17.3	17.2	16.5	16.5	17.3	16.5
1009	male	50	urban	civil servant	no	no	no	no	no	no	long	timo & pilo	37.2	31.2	29.2	22.8	34.2	37.2
1010	male	48	urban	merchant	yes	yes	yes	no	other	no	medium	pilocarpin	31.8	27.2	27.2	37.2	27.2	21.2
1011	male	60	rural	farmer	no	yes	no	yes	other	no	long	timo & diamox	31.8	31.8	27.2	37.2	21.2	19.6
1012	female	58	urban	merchant	no	no	yes	no	ocular infection	no	medium	timo & diamox	50.6	31.8	59.1	50.6	37.2	34.4
1013	female	50	rural	farmer	no	no	no	no	eye trauma	no	medium	timolol	23.1	31.8	23.1	16.5	19.6	16.5
1014	female	44	urban	civil servant	no	yes	no	no	ocular infection	no	short	timolol	31.8	27.2	31.8	27.2	19.6	19.6
1015	male	42	urban	civil servant	no	yes	no	yes	corneal scar	no	medium	timo & diamox	19.6	31.8	27.2	19.6	19.6	18.6
1016	female	47	rural	farmer	no	no	no	yes	eye trauma	no	long	timo & diamox	31.8	19.8	37.2	27.2	23.1	19.8
1017	male	55	rural	daily worker	no	no	yes	no	ocular infection	no	medium	timolol	17.3	19.6	23.1	31.8	37.2	27.2
1018	male	75	rural	farmer	no	no	yes	yes	cataract	yes	long	timo & pilo	50.6	43.4	60.8	81.7	81.7	81.7
1019	female	56	urban	other	no	no	yes	yes	corneal scar	no	medium	timo & diamox	37.2	23.1	27.2	23.1	19.6	18
1020	male	68	rural	farmer	no	yes	no	yes	cataract	yes	long	timo & pilo	46.5	27.2	27.2	37.2	43.4	50.2
1021	male	46	rural	farmer	no	yes	no	no	other	no	long	timo & pilo	37.2	29.4	43.4	23.1	27.2	24.4
1022	male	66	rural	farmer	no	yes	yes	no	corneal scar	no	short	timo,diamox & pilo	37.2	50.6	37.2	37.2	40.4	34.4
1023	male	30	urban	other	yes	yes	no	yes	other	no	long	timo & pilo	37.2	31.8	27.2	31.8	23.2	25
1024	male	76	urban	farmer	no	no	yes	no	cataract	yes	long	timo & pilo	37.2	31.8	34.4	27.2	23.1	25.1
1025	male	48	urban	civil servant	no	yes	no	no	cataract	yes	long	timo & pilo	25.1	50.6	23.1	27.2	21.6	27.2
1026	male	50	urban	civil servant	no	no	no	no	no	no	long	timo & pilo	37.2	27.2	27.2	37.2	34.5	29.8
1027	female	52	urban	other	no	yes	no	no	other	no	long	timo & pilo	19.6	16.5	19.6	23.1	21.3	19.6
1028	male	61	rural	farmer	no	yes	no	no	eye trauma	no	medium	pilocarpin	25.1	27.2	31.8	39.1	43.4	22
1029	male	60	rural	farmer	no	yes	no	no	no	no	long	timo & pilo	37.2	19.6	25.1	37.2	31.8	23.1
1030	female	36	urban	civil servant	no	no	no	no	no	no	medium	timo & pilo	31.8	27.2	23.1	31.8	37.2	13.8
1031	male	72	rural	farmer	no	yes	no	no	cataract	no	medium	timo,diamox & pilo	37.2	43.4	50.6	68.3	81.7	26
1032	male	63	rural	farmer	no	yes	no	no	other	no	medium	timo & pilo	37.2	37.2	50.6	54.7	59.1	25
1033	male	66	rural	merchant	no	yes	no	no	other	no	medium	timo & pilo	43.4	43.1	37.2	23.1	23.1	23.1
1034	male	74	rural	farmer	no	no	no	no	other	no	medium	timo & pilo	31.8	37.2	40.2	59.1	59.1	81.7
1035	female	45	rural	other	no	no	no	no	no	no	long	timolol	11.5	27.2	13.6	37.2	50.6	19.6
1036	female	44	urban	civil servant	no	yes	yes	no	no	no	medium	timo & pilo	31.8	19.6	17.3	17.3	23.1	21.3
1037	male	68	rural	farmer	no	no	yes	yes	cataract	no	long	timo & pilo	43.4	43.4	50.6	46.7	39.4	22
1038	male	67	rural	farmer	no	yes	no	yes	cataract	no	medium	timo & pilo	54.2	50.6	68.1	81.7	81.7	81.7
1039	male	72	rural	farmer	no	yes	yes	yes	other	no	short	timo,diamox & pilo	43.4	50.6	81.7	81.7	81.7	81.7
1040	male	58	rural	farmer	no	yes	no	yes	no	no	long	timo,diamox & pilo	50.2	43.7	37.2	25	28.8	21.5
1041	female	60	urban	other	no	no	no	no	other	no	long	timo & pilo	16.5	16.5	19.6	16.5	19.6	19.6
1042	male	70	rural	farmer	no	yes	no	no	other	no	long	timo & pilo	43.4	50.6	50.6	37.2	27.2	34.3
1043	male	59	rural	farmer	no	yes	no	no	other	no	medium	timo,diamox & pilo	46.9	43.4	46.9	59.1	37.2	40.7
1044	female	32	urban	other	no	yes	no	no	eye trauma	no	long	timo,diamox & pilo	27.2	23.1	23.1	27.2	31.8	19.6
1045	male	72	urban	other	no	no	yes	yes	cataract	yes	long	timo,diamox & pilo	31.8	37.2	46.9	31.8	50.2	37.2
1046	male	68	rural	farmer	no	no	no	no	no	no	short	timo,diamox & pilo	37.2	37.2	43.4	31.8	29.4	31.8
1047	female	66	urban	other	no	no	yes	no	other	no	short	timolol	31.8	37.2	31.8	21.2	27.2	31.8
1048	female	50	rural	farmer	no	yes	no	yes	other	no	long	timo & pilo	50.6	31.8	59.1	50.6	37.2	37.2
1049	male	46	urban	civil servant	no	yes	no	no	no	no	long	timo & pilo	31.8	31.8	27.2	37.2	27.2	21.2
1050	male	60	urban	civil servant	no	no	no	no	no	no	long	timolol	11.5	16.5	11.5	15.1	19.6	65
1051	male	44	urban	civil servant	no	no	no	no	other	no	medium	timo & pilo	16.5	27.2	27.2	29.4	29.1	31.7
1052	male	42	urban	civil servant	no	no	no	no	no	no	medium	timolol	21.3	19.6	16.5	19.6	21.4	23.5
1053	male	72	urban	merchant	yes	yes	no	no	no	no	short	timo & pilo	31.8	31.8	29.6	31.8	37.2	40.2
1054	male	65	rural	farmer	no	yes	no	no	no	no	short	timo & pilo	31.8	31.8	31.8	21.3	37.2	43.4
1055	male	60	rural	farmer	no	yes	no	no	no	no	long	timo & pilo	37.2	19.6	25.1	37.2	31.8	23.1
1056	female	36	urban	civil servant	no	no	no	no	no	no	medium	timo & pilo	31.8	27.2	23.1	31.8	37.2	13.8
1057	male	72	rural	farmer	no	yes	no	no	cataract	no	medium	timo,diamox & pilo	37.2	43.4	50.6	68.3	81.7	14
1058	male	63	rural	farmer	no	yes	no	no	other	no	medium	timo & pilo	37.2	37.2	50.6	54.7	59.1	64.8
1059	male	66	rural	merchant	no	yes	no	no	other	no	medium	timo & pilo	43.4	43.1	37.2	23.1	23.1	23.1
1060	male	74	rural	farmer	no	no	no	no	other	no	medium	timo & pilo	31.8	37.2	40.2	59.1	59.1	81.7
1061	female	45	rural	other	no	no	no	no	no	no	medium	timolol	11.5	27.2	13.6	37.2	50.6	19.6
1062	female	44	urban	civil servant	no	yes	yes	no	no	no	medium	timo & pilo	31.8	19.6	17.3	17.3	23.1	21.3
1063	male	47	urban	other	no	no	yes	yes	other	no	medium	timo & pilo	43.4	43.4	50.6	12.8	47.6	50.4
1064	male	67	rural	farmer	no	yes	no	no	cataract	no	medium	timo & pilo	54.2	50.6	81.7	81.7	17.6	81.7
1065	male	72	rural	farmer	no	yes	yes	yes	other	no	short	timo,diamox & pilo	43.4	50.6	81.7	81.7	81.7	81.7
1066	male	58	rural	farmer	no	yes	no	yes	no	no	medium	timo,diamox & pilo	50.2	43.7	37.2	25	28.8	17.5
1067	female	60	urban	other	no	no	no	no	other	no	medium	timo & pilo	16.5	16.5	19.6	16.5	19.6	19.6
1068	male	70	rural	farmer	no	yes	no	no	other	no	medium	timo & pilo	43.4	50.6	50.6	37.2	27.2	15
1069	male	59	rural	farmer	no	yes	no	no	other	no	medium	timo,diamox & pilo	46.9	43.4	46.9	59.1	18	54.6
1070	female	32	urban	other	no	yes	no	no	eye trauma	no	medium	timo,diamox & pilo	27.2	23.1	23.1	27.2	31.8	19.6
1071	male	72	urban	other	no	no	yes	yes	cataract	yes	long	timo,diamox & pilo	31.8	37.2	46.9	31.8	50.2	37.2
1072	male	72	rural	farmer	no	no	no	no	no	no	short	timo,diamox & pilo	31.8	37.2	68.3	81.7	50.6	43.4
1073	male	59	rural	daily worker	no	yes	no	no	no	no	short	timo,diamox & pilo	46.9	43.4	46.9	59.1	64.3	18
1074	male	58	rural	farmer	no	yes	no	yes	other	no	short	timo,diamox & pilo	43.4	37.2	50.2	40.6	37.2	40.6
1075	male	55	urban	other	yes	yes	yes	no	no	no	long	timo & pilo	37.2	27.2	19.6	37.2	27.2	27.2
1076	male	50	rural	daily worker	no	yes	no	no	eye trauma	no	short	timo,diamox & pilo	37.2	23.1	27.2	43.4	15.6	49.4
1077	male	47	rural	farmer	no	yes	no	no	no	no	long	timo,diamox & pilo	37.2	50.6	43.4	31.8	36.7	19
1078	female	45	urban	other	no	yes	no	no	other	no	long	timo & pilo	17.3	19.6	23.1	31.8	37.2	27.2
1079	male	55	rural	daily worker	no	yes	no	no	cataract	yes	long	timo & pilo	29.4	19.8	27.2	21.8	21.3	19.8
1080	male	60	rural	farmer	no	yes	no	no	other	no	long	timo & pilo	25.1	18	16.5	23.1	21.3	19.6
1081	male	75	rural	daily worker	no	yes	no	yes	cataract	yes	medium	timo & pilo	27.2	33.5	43.4	37.2	46.8	40.6
1082	male	69	urban	civil servant	no	yes	no	no	cataract	yes	long	timo,diamox & pilo	31.8	27.2	31.8	27.2	19.6	19.6
1083	female	72	rural	other	no	no	no	no	cataract	yes	medium	timo & pilo	23.1	31.8	23.1	31.8	35.6	18.5
1084	male	64	rural	daily worker	no	yes	no	no	other	no	medium	timo,diamox & pilo	50.6	43.4	43.4	31.8	37.2	37.2
1085	male	65	rural	farmer	no	no	no	no	no	no	short	timo,diamox & pilo	37.2	37.2	43.4	31.8	29.4	31.8
1086	female	64	urban	other	no	no	yes	no	other	no	short	timolol	31.8	37.2	31.8	21.2	27.2	31.8
1087	female	50	urban	civil servant	no	no	no	no	other	no	long	timo & pilo	50.6	31.8	59.1	50.6	37.2	37.2
1088	male	46	urban	civil servant	no	yes	no	no	no	no	long	timo & pilo	31.8	31.8	27.2	37.2	27.2	21.2
1089	male	45	rural	farmer	no	yes	no	no	other	no	short	timo,diamox & pilo	37.2	50.6	37.2	37.2	17.5	31.4
1090	male	54	rural	daily worker	no	yes	no	no	no	no	long	pilocarpin	17.3	17.2	16.5	16.5	17.3	16.5
1091	male	65	rural	farmer	no	yes	no	no	no	no	medium	timo,diamox & pilo	37.2	37.2	31.8	37.2	37.2	37.2
1092	male	60	rural	farmer	no	yes	no	no	no	no	medium	timo,diamox & pilo	50.6	46.9	46.9	50.6	68.3	81.7
1093	male	73	rural	merchant	no	no	no	no	no	no	medium	timo & pilo	37.2	40.2	13.6	16.5	19.6	16.5
1094	female	55	rural	merchant	no	yes	no	no	no	no	medium	timo & pilo	31.8	19.6	13.6	20.6	27.2	20.6
1095	male	55	rural	merchant	no	yes	no	no	other	no	medium	timo & pilo	31.8	37.2	43.4	43.4	43.4	37.2
1096	female	40	urban	civil servant	no	no	no	no	other	no	medium	pilocarpin	16.5	19.6	21.3	23	21.3	25
1097	male	46	urban	civil servant	no	no	no	no	other	no	long	timo & pilo	21.3	29.4	27.2	23.1	16.5	37.2
1098	male	72	urban	merchant	yes	yes	no	no	no	no	short	timo & pilo	31.8	31.8	29.6	31.8	37.2	40.2
1099	male	69	rural	farmer	no	yes	no	no	no	no	short	timo & pilo	31.8	31.8	31.8	21.3	37.2	43.4
1100	male	46	rural	farmer	no	yes	no	no	other	no	long	timo & pilo	37.2	29.4	43.4	23.1	18	21
1101	male	70	rural	farmer	no	yes	no	no	no	no	medium	timo & pilo	27.2	31.8	27.2	31.8	37.2	50.6
1102	male	65	rural	merchant	no	no	no	no	no	no	short	timo,diamox & pilo	37.8	27.2	27.2	37.2	40.2	40.2
1103	male	72	rural	merchant	no	no	no	no	no	no	long	timo & pilo	17.3	19.6	27.2	34.4	19.6	27.2
1104	male	60	urban	merchant	no	no	yes	no	no	no	long	timo,diamox & pilo	19.6	17.3	16	23.1	37.2	21.3
1105	female	60	rural	merchant	no	no	no	no	other	no	short	timo,diamox & pilo	23.1	27.2	23.1	29.6	31.8	29.6
1106	female	58	urban	merchant	no	no	no	no	no	no	short	timo & pilo	37.2	43.1	25.1	37.2	37.2	34.4
1107	male	46	urban	other	no	no	no	no	no	no	short	timolol	29.4	29.6	27.2	23.1	19.6	19.6
1108	male	76	urban	farmer	no	no	no	no	other	no	long	timo & pilo	16.5	19.6	27.2	29.4	31.2	19
1109	female	62	rural	merchant	no	no	no	no	no	no	short	timo,diamox & pilo	23.1	37.2	31.8	37.2	29.6	31.8
1110	male	60	rural	other	no	yes	no	no	no	no	long	timolol	21.3	23.1	16.5	37.5	27.2	25.1
1111	male	48	rural	daily worker	no	yes	no	no	no	no	medium	timo & pilo	29.4	27.2	29.4	27.2	31.8	37.2
1112	male	80	rural	farmer	no	no	no	no	other	no	short	pilocarpin	37.2	37.2	43.4	50.6	40.2	43.4
1113	male	52	urban	other	no	no	no	no	no	no	long	timolol	13.8	16.5	19.6	19.6	23.1	21.3
1114	male	49	urban	other	no	yes	no	no	other	no	long	timo & pilo	13.8	19.6	21.3	19.6	16.5	19.6
1115	female	35	rural	merchant	no	no	no	no	other	no	short	timo,diamox & pilo	43.4	37.2	29.4	21.3	27.2	21.3
1116	male	77	urban	other	no	no	no	no	other	no	long	timo & pilo	23.1	16.5	23.1	23.1	27.2	40.2
1117	male	30	urban	other	yes	yes	no	no	no	no	long	timo & pilo	37.2	31.8	27.2	24.6	26	21.3
1118	female	46	urban	civil servant	no	no	no	no	no	no	medium	timo & pilo	19.6	21.3	21.2	19.2	17.3	17.3
1119	female	65	urban	civil servant	no	yes	yes	no	no	no	medium	timo,diamox & pilo	29.4	27.2	31.8	31.2	37.8	39.4
1120	male	64	urban	other	no	no	yes	yes	no	no	medium	timo & pilo	27.2	23.2	21.3	27.2	21.3	25.1
1121	male	60	urban	other	yes	yes	yes	no	no	no	short	timo & pilo	30.8	29.4	29.6	31.2	29.4	27.2
1122	female	55	urban	other	no	yes	no	no	no	no	medium	timo & pilo	31.1	27.2	29.6	31.3	29.6	27.2
1123	female	64	rural	other	no	yes	yes	yes	no	no	long	timo & pilo	37.5	37.2	40.2	46.9	40.2	43.4
1124	female	56	rural	other	no	no	no	yes	no	no	medium	timo,diamox & pilo	23.1	23.1	27.2	21.3	24.4	29.4
1125	male	66	rural	farmer	no	no	yes	yes	ocular infection	no	medium	timo,diamox & pilo	31.2	29.8	27.2	31.7	37.2	33.3
1126	male	48	urban	merchant	yes	yes	yes	no	no	no	short	timo,diamox & pilo	23.1	27.2	21.2	21.3	21.3	19.6
1127	male	78	rural	farmer	no	no	yes	yes	cataract	yes	long	timo,diamox & pilo	31.8	37.2	37.2	46.9	44.2	50.6
1128	female	68	rural	farmer	no	no	yes	yes	cataract	yes	long	timo,diamox & pilo	27.3	26.8	31.2	32.8	37.2	40.2
1129	male	68	rural	farmer	no	yes	yes	yes	no	no	medium	timo,diamox & pilo	31.1	27.3	29.2	31.8	34.4	37.2
1130	male	76	rural	farmer	no	no	yes	yes	cataract	yes	long	timo,diamox & pilo	37.7	38.2	37.1	40.2	39.1	44.5
1131	female	64	rural	farmer	no	no	yes	yes	cataract	no	long	timo,diamox & pilo	36.6	31.2	33.3	36.6	37.2	38.3
1132	male	72	rural	farmer	no	yes	yes	no	cataract	yes	long	timo,diamox & pilo	37.2	34.6	35.1	37.6	40.6	46.4
1133	male	38	urban	daily worker	no	yes	no	no	no	no	short	timolol	16.5	17.3	19.4	17.1	20.1	19.4
1134	female	44	rural	farmer	no	yes	no	no	no	no	short	timo & pilo	20.1	19.6	17.2	19.4	20.8	19.4
1135	male	40	urban	civil servant	no	no	no	no	no	no	medium	pilocarpin	20.3	19.1	21.2	19.6	18.6	21.7
1136	female	44	urban	other	no	no	no	no	no	no	medium	timolol	19.6	17.3	19.6	20.1	21.3	22.8
1137	male	48	urban	civil servant	no	yes	no	no	cataract	yes	long	timo & pilo	25.1	50.6	23.1	27.2	21	24
1138	female	48	rural	farmer	no	no	no	no	no	no	medium	timolol	20.6	21.3	27.2	24.4	27.2	20.6
1139	female	50	urban	civil servant	no	no	yes	no	no	no	long	timolol	20.7	21	27.4	23.9	20.4	20.7
1140	male	40	urban	civil servant	no	no	yes	yes	no	no	long	timo & pilo	20.7	27.4	23.9	19.7	27.4	27.4
1141	male	68	urban	other	no	no	yes	yes	no	no	long	timo & pilo	31.2	34.6	33.3	31.2	35.1	37.6
1142	female	66	rural	farmer	no	no	no	yes	no	no	long	timo & pilo	21.3	23.1	24.5	21.3	24.4	27.2
1143	female	38	urban	civil servant	no	no	no	no	no	no	short	pilocarpin	20.7	21.3	21	20.7	21	19.7
1144	male	62	urban	other	yes	yes	no	no	ocular infection	no	short	timolol	33.6	35.4	36.6	31.2	33.6	34.2
1145	female	46	rural	farmer	no	no	no	no	other	no	medium	pilocarpin	31.8	29.6	21.3	23.1	19.6	21.3
1146	female	65	rural	daily worker	no	no	no	yes	eye trauma	no	long	timo & pilo	26.5	24.2	23	27.1	31.9	33.8
1147	male	65	rural	merchant	no	yes	yes	no	corneal scar	no	medium	timo,diamox & pilo	38.3	37.2	40.6	46.9	40.2	43.4
1148	male	64	urban	merchant	no	no	yes	yes	no	no	medium	timo & pilo	29.2	31.8	37.2	34.4	40.6	36.6
1149	female	60	rural	farmer	no	no	yes	yes	no	no	long	timo & pilo	39.1	36.5	37.7	46.4	49.3	50.6
1150	female	70	urban	other	no	no	yes	no	cataract	yes	long	timo & pilo	39.4	38.3	36.8	37.1	40.6	37.1
1151	male	48	urban	other	no	yes	no	no	other	no	medium	timo & pilo	20.3	24.5	23.9	21.3	23.1	20.7
1152	male	66	urban	merchant	no	no	yes	no	corneal scar	no	long	timo & pilo	43.4	43.1	37.2	31.8	37.2	37.2
1153	female	42	urban	merchant	no	no	yes	yes	no	no	long	timolol	40.6	37.2	46.9	48.6	50.3	50.6
1154	female	32	urban	civil servant	no	no	no	yes	no	no	medium	timo & pilo	31.2	33.6	33.8	31.2	33.8	43.4
1155	male	40	urban	civil servant	yes	yes	no	no	other	no	medium	timo & pilo	31.9	29	31.9	27	27.8	27
1156	male	38	urban	civil servant	no	no	yes	yes	no	no	short	timo,diamox & pilo	27.4	37.7	36.6	29	31.1	35.1
1157	male	70	rural	farmer	no	no	no	no	cataract	yes	long	timo,diamox & pilo	40.2	46.4	40.2	43.4	50.6	68.3
1158	male	65	urban	other	no	no	no	yes	no	no	long	timo & pilo	36.9	43.1	29.6	31.8	31.8	27.2
1159	female	48	rural	farmer	no	yes	no	no	no	no	medium	timo & pilo	31.8	37.2	29.4	21.2	25.1	21.3
1160	female	40	rural	farmer	no	no	no	no	eye trauma	no	medium	timo & diamox	29.8	27.2	23.1	25	22.8	26.5
1161	male	37	urban	other	no	yes	no	yes	no	no	medium	timo & pilo	27.1	29.2	27.2	24.4	27.2	27.2
1162	female	65	urban	other	no	no	yes	yes	cataract	no	long	timo,diamox & pilo	43.4	42	46.6	42.1	46.6	49.3
1163	female	45	urban	daily worker	no	no	no	yes	eye trauma	no	medium	timo & pilo	31.8	29.6	31.8	32	37.1	40.3
1164	male	60	urban	daily worker	yes	yes	no	no	other	no	medium	pilocarpin	37.8	37.2	31.8	37.2	33.4	37.2
1165	male	56	urban	daily worker	no	yes	yes	no	other	no	medium	timolol	43.4	40.2	46.6	41.5	43.2	46.8
1166	male	70	urban	other	no	no	yes	no	cataract	yes	long	timo & pilo	50.4	50.6	68.3	50.6	50.4	46.9
1167	male	60	urban	civil servant	no	no	no	no	no	no	long	timolol	11.5	16.5	11.5	15.1	19.6	16.5
1168	male	44	urban	civil servant	no	no	no	no	other	no	medium	timo & pilo	16.5	27.2	27.2	29.4	29.1	31.7
1169	male	42	urban	civil servant	no	no	no	no	no	no	medium	timolol	21.3	19.6	16.5	19.6	21.4	23.5
1170	male	54	urban	other	no	no	yes	no	other	no	medium	timo & pilo	31.8	37.2	40.2	31.8	34.3	37.1
1171	male	69	rural	farmer	no	no	no	no	cataract	no	long	timo,diamox & pilo	23.1	43.4	37.2	43.4	33.6	37.2
1172	male	66	rural	farmer	no	no	no	yes	cataract	no	medium	timo & pilo	50.6	37.2	37.2	54.7	59.1	50.1
1173	male	74	rural	farmer	no	no	yes	yes	cataract	yes	long	timo & pilo	68.3	31.8	37.2	50.6	43.4	81.7
1174	male	65	rural	farmer	no	no	no	no	other	no	medium	timo & pilo	37.2	31.8	46.9	43.4	27.2	31.1
1175	female	38	urban	civil servant	no	no	no	no	other	no	short	timo & pilo	19.6	23.1	23.1	27.1	31.8	23.8
1176	male	40	urban	civil servant	no	no	no	yes	no	no	medium	timolol	27.2	23.1	23.1	26.9	23.1	23.8
1177	male	60	urban	other	no	no	yes	yes	other	no	long	timo,diamox & pilo	50.6	47.4	27.2	31.8	43.4	31.8
1178	female	45	urban	civil servant	no	no	no	yes	no	no	medium	timo & pilo	37.2	23.1	37.2	34.4	16.5	27.2
1179	male	58	rural	farmer	no	yes	no	yes	corneal scar	no	medium	timo,diamox & pilo	31.8	27.2	27.2	37.2	27.2	21.2
1180	male	54	urban	merchant	no	no	no	no	no	no	medium	timolol	27.3	18.4	16.5	17.3	16.5	16.5
1181	female	46	urban	other	no	no	no	yes	no	no	long	timo & pilo	31.8	31.8	27.2	37.2	29.4	34.6
1182	male	46	urban	other	no	no	yes	yes	no	no	medium	timo & pilo	37.2	29.4	31.8	43.4	31.8	37.2
1183	female	56	urban	civil servant	no	no	no	yes	other	no	long	timo,diamox & pilo	31.8	37.2	27.2	19.6	20	19.6
1184	female	48	urban	other	no	no	no	no	other	no	medium	timo & diamox	27.2	19.6	23.1	23.1	27.2	16.5
1185	male	54	rural	farmer	no	yes	yes	no	ocular infection	no	medium	timo & pilo	59.1	46.9	43.4	46.9	39.8	37.2
1186	male	56	urban	civil servant	no	yes	no	no	eye trauma	no	long	timo,diamox & pilo	50.2	43.4	37.2	46.5	27.2	27.2
1187	female	45	urban	other	no	no	no	no	other	no	long	timo & pilo	19.6	19.6	16.5	19.6	21.3	19.6
1188	male	50	urban	other	no	yes	no	no	no	no	medium	timo & pilo	29.4	19.8	27.2	21.8	21.3	19.8
1189	male	60	urban	other	no	yes	no	no	eye trauma	no	long	timo,diamox & pilo	19.6	31.8	16.5	21.2	19.6	19.6
1190	female	56	urban	civil servant	no	yes	no	no	other	no	long	timo,diamox & pilo	17.3	19.6	19.6	19.6	21.2	23.1
1191	male	58	urban	other	no	yes	yes	no	cataract	yes	long	timo & pilo	16.5	23.1	19.6	16.5	16.5	19.6
1192	male	52	urban	merchant	no	no	no	yes	no	no	medium	timolol	31.8	31.8	37.2	34.4	36.2	29.6
1193	male	56	urban	other	no	no	yes	yes	corneal scar	no	short	timo & pilo	37.2	37.2	43.4	29.4	31.8	29.4
1194	female	46	urban	civil servant	no	no	no	no	ocular infection	no	long	timo & pilo	37.2	23.1	37.2	34.4	16.5	27.2
1195	male	50	urban	other	yes	yes	no	no	other	no	long	timo & pilo	31.8	27.2	27.2	37.2	27.2	21.2
1196	female	48	urban	other	no	yes	no	no	other	no	long	pilocarpin	17.3	12.2	16.5	17.3	18.5	16.5
1197	female	46	rural	farmer	no	yes	yes	no	eye trauma	no	medium	timolol	37.2	37.2	34.5	26.9	31.2	31.8
1198	male	38	rural	daily worker	no	yes	no	no	other	no	medium	timolol	37.2	40.2	19.6	13.6	16.5	16.5
1199	female	36	urban	civil servant	no	no	no	yes	no	no	medium	timo & pilo	37.2	19.6	13.6	20.6	19.6	23.3
1200	male	56	urban	other	no	yes	yes	no	eye trauma	no	short	timo & pilo	43.4	37.2	31.8	43.4	50.6	46.7
1201	male	61	rural	farmer	no	yes	no	no	eye trauma	no	short	pilocarpin	25.1	27.2	31.8	39.1	43.4	28
1202	female	56	urban	merchant	no	no	yes	no	other	no	long	timolol	16.5	19.6	21.3	25	27.1	23.4
1203	female	42	urban	other	no	no	no	no	corneal scar	no	medium	timo & pilo	19.6	31.8	19.6	16.5	16.5	37.2
1204	female	46	urban	civil servant	no	no	yes	no	corneal scar	no	medium	timo & pilo	25.1	18	16.5	23.1	21.3	19.6
1205	male	52	rural	daily worker	no	yes	no	no	no	no	long	timo & pilo	19.6	16.5	19.6	23.1	26.4	24
1206	male	69	urban	other	no	yes	yes	yes	cataract	yes	long	timo,diamox & pilo	59.1	46.9	43.4	46.9	31.8	29.4
1207	male	40	urban	civil servant	no	yes	yes	no	no	no	medium	pilocarpin	13.8	19.6	23.1	19.6	19.6	21
1208	female	44	urban	merchant	no	no	no	yes	no	no	long	timo & diamox	37.2	29.4	27.2	16.5	27.2	21.3
1209	female	44	urban	merchant	no	no	yes	no	eye trauma	no	short	pilocarpin	31.8	31.8	29.6	31.8	37.2	40.2
1210	female	52	rural	merchant	no	no	no	yes	eye trauma	no	medium	timo & diamox	37.2	21.3	43.4	31.8	43.4	43.4
1211	female	65	rural	farmer	no	no	no	yes	ocular infection	no	medium	timo & pilo	50.6	37.2	50.6	81.7	81.7	81.7
1212	male	56	rural	farmer	no	yes	no	no	eye trauma	no	medium	pilocarpin	27.2	37.8	37.2	40.2	46.7	31.8
1213	female	37	urban	civil servant	no	no	yes	no	other	no	short	timo & pilo	19.6	23.1	27.2	23.1	37.2	34.4
1214	male	40	urban	civil servant	no	no	no	no	eye trauma	no	short	pilocarpin	16.5	17.3	16.5	31.8	25.1	23.1
1215	female	45	rural	farmer	no	yes	no	yes	eye trauma	no	short	timolol	37.2	37.2	34.4	25.1	43.1	37.2
1216	male	64	urban	other	no	no	yes	no	eye trauma	no	long	pilocarpin	31.8	37.2	64	23.1	22.7	21
1217	female	44	urban	other	no	no	yes	no	other	no	long	timolol	17.3	17.2	16.5	16.5	17.3	16.5
1218	male	50	urban	civil servant	no	no	no	no	no	no	long	timo & pilo	37.2	31.2	29.2	22.8	34.2	37.2
1219	male	48	urban	merchant	yes	yes	yes	no	other	no	medium	pilocarpin	31.8	27.2	27.2	37.2	27.2	21.2
1220	male	60	rural	farmer	no	yes	no	yes	other	no	long	timo & diamox	31.8	31.8	27.2	37.2	21.2	19.6
1221	female	58	urban	merchant	no	no	yes	no	ocular infection	no	medium	timo & diamox	50.6	31.8	59.1	50.6	37.2	34.4
1222	female	50	rural	farmer	no	no	no	no	eye trauma	no	medium	timolol	23.1	31.8	23.1	16.5	19.6	16.5
1223	female	44	urban	civil servant	no	yes	no	no	ocular infection	no	short	timolol	31.8	27.2	31.8	27.2	19.6	19.6
1224	male	42	urban	civil servant	no	yes	no	yes	corneal scar	no	medium	timo & diamox	19.6	31.8	27.2	19.6	19.6	18.6
1225	female	47	rural	farmer	no	no	no	yes	eye trauma	no	long	timo & diamox	31.8	19.8	37.2	27.2	23.1	19.8
1226	male	55	rural	daily worker	no	no	yes	no	ocular infection	no	medium	timolol	17.3	19.6	23.1	31.8	37.2	27.2
1227	male	75	rural	farmer	no	no	yes	yes	cataract	yes	long	timo & pilo	50.6	43.4	60.8	81.7	81.7	81.7
1228	female	56	urban	other	no	no	yes	yes	corneal scar	no	medium	timo & diamox	37.2	23.1	27.2	23.1	19.6	18
1229	male	68	rural	farmer	no	yes	no	yes	cataract	yes	long	timo & pilo	46.5	27.2	27.2	37.2	43.4	50.2
1230	male	46	rural	farmer	no	yes	no	no	other	no	long	timo & pilo	37.2	29.4	43.4	23.1	27.2	24.4
1231	male	66	rural	farmer	no	yes	yes	no	corneal scar	no	short	timo,diamox & pilo	37.2	50.6	37.2	37.2	40.4	34.4
1232	male	30	urban	other	yes	yes	no	yes	other	no	long	timo & pilo	37.2	31.8	27.2	31.8	23.2	25
1233	male	76	urban	farmer	no	no	yes	no	cataract	yes	long	timo & pilo	37.2	31.8	34.4	27.2	23.1	25.1
1234	male	48	urban	civil servant	no	yes	no	no	cataract	yes	long	timo & pilo	25.1	50.6	23.1	27.2	21.6	27.2
1235	male	50	urban	civil servant	no	no	no	no	no	no	long	timo & pilo	37.2	27.2	27.2	37.2	34.5	29.8
1236	female	52	urban	other	no	yes	no	no	other	no	long	timo & pilo	19.6	16.5	19.6	23.1	21.3	19.6
1237	male	61	rural	farmer	no	yes	no	no	eye trauma	no	medium	pilocarpin	25.1	27.2	31.8	39.1	43.4	22
1238	male	60	rural	farmer	no	yes	no	no	no	no	long	timo & pilo	37.2	19.6	25.1	37.2	31.8	23.1
1239	female	36	urban	civil servant	no	no	no	no	no	no	medium	timo & pilo	31.8	27.2	23.1	31.8	37.2	13.8
1240	male	72	rural	farmer	no	yes	no	no	cataract	no	medium	timo,diamox & pilo	37.2	43.4	50.6	68.3	81.7	26
1241	male	63	rural	farmer	no	yes	no	no	other	no	medium	timo & pilo	37.2	37.2	50.6	54.7	59.1	25
1242	male	66	rural	merchant	no	yes	no	no	other	no	medium	timo & pilo	43.4	43.1	37.2	23.1	23.1	23.1
1243	male	74	rural	farmer	no	no	no	no	other	no	medium	timo & pilo	31.8	37.2	40.2	59.1	59.1	81.7
1244	female	45	rural	other	no	no	no	no	no	no	long	timolol	11.5	27.2	13.6	37.2	50.6	19.6
1245	female	44	urban	civil servant	no	yes	yes	no	no	no	medium	timo & pilo	31.8	19.6	17.3	17.3	23.1	21.3
1246	male	68	rural	farmer	no	no	yes	yes	cataract	no	long	timo & pilo	43.4	43.4	50.6	46.7	39.4	22
1247	male	67	rural	farmer	no	yes	no	yes	cataract	no	medium	timo & pilo	54.2	50.6	68.1	81.7	81.7	81.7
1248	male	72	rural	farmer	no	yes	yes	yes	other	no	short	timo,diamox & pilo	43.4	50.6	81.7	81.7	81.7	81.7
1249	male	58	rural	farmer	no	yes	no	yes	no	no	long	timo,diamox & pilo	50.2	43.7	37.2	25	28.8	21.5
1250	female	60	urban	other	no	no	no	no	other	no	long	timo & pilo	16.5	16.5	19.6	16.5	19.6	19.6
1251	male	70	rural	farmer	no	yes	no	no	other	no	long	timo & pilo	43.4	50.6	50.6	37.2	27.2	34.3
1252	male	59	rural	farmer	no	yes	no	no	other	no	medium	timo,diamox & pilo	46.9	43.4	46.9	59.1	37.2	40.7
1253	female	32	urban	other	no	yes	no	no	eye trauma	no	long	timo,diamox & pilo	27.2	23.1	23.1	27.2	31.8	19.6
1254	male	72	urban	other	no	no	yes	yes	cataract	yes	long	timo,diamox & pilo	31.8	37.2	46.9	31.8	50.2	37.2
